# Supplementary material for: Studies of α′,β′‐Epoxyketone Synthesis by Small‐Molecule Flavins and Flavoenzymes
Source: Angew Chem Int Ed Engl. 2025 Oct 14;64(47):e202512568. doi: 10.1002/anie.202512568 (PMC12624316; doi:10.1002/anie.202512568)
Supplement: Supplementary file 2 — Supporting Information [file ANIE-64-e202512568-s002.zip]

Archive with 387 entries (329 files):
- Assay NMR Raw Data/
- Assay NMR Raw Data/Blank/
- Assay NMR Raw Data/Blank/WK-EPXF-Referenz/
- Assay NMR Raw Data/Blank/WK-EPXF-Referenz/10/
- Assay NMR Raw Data/Blank/WK-EPXF-Referenz/10/acqu
- Assay NMR Raw Data/Blank/WK-EPXF-Referenz/10/acqus
- Assay NMR Raw Data/Blank/WK-EPXF-Referenz/10/audita.txt
- Assay NMR Raw Data/Blank/WK-EPXF-Referenz/10/cpdprg2
- Assay NMR Raw Data/Blank/WK-EPXF-Referenz/10/fid
- Assay NMR Raw Data/Blank/WK-EPXF-Referenz/10/format.temp
- Assay NMR Raw Data/Blank/WK-EPXF-Referenz/10/fq1list
- Assay NMR Raw Data/Blank/WK-EPXF-Referenz/10/pdata/
- Assay NMR Raw Data/Blank/WK-EPXF-Referenz/10/pdata/1/
- Assay NMR Raw Data/Blank/WK-EPXF-Referenz/10/pdata/1/1i
- Assay NMR Raw Data/Blank/WK-EPXF-Referenz/10/pdata/1/1r
- Assay NMR Raw Data/Blank/WK-EPXF-Referenz/10/pdata/1/assocs
- Assay NMR Raw Data/Blank/WK-EPXF-Referenz/10/pdata/1/auditp.txt
- Assay NMR Raw Data/Blank/WK-EPXF-Referenz/10/pdata/1/outd
- Assay NMR Raw Data/Blank/WK-EPXF-Referenz/10/pdata/1/proc
- Assay NMR Raw Data/Blank/WK-EPXF-Referenz/10/pdata/1/procs
- Assay NMR Raw Data/Blank/WK-EPXF-Referenz/10/pdata/1/thumb.png
- Assay NMR Raw Data/Blank/WK-EPXF-Referenz/10/pdata/1/title
- Assay NMR Raw Data/Blank/WK-EPXF-Referenz/10/precom.output
- Assay NMR Raw Data/Blank/WK-EPXF-Referenz/10/prosol_History
- Assay NMR Raw Data/Blank/WK-EPXF-Referenz/10/pulseprogram
- Assay NMR Raw Data/Blank/WK-EPXF-Referenz/10/scon2
- Assay NMR Raw Data/Blank/WK-EPXF-Referenz/10/shimvalues
- Assay NMR Raw Data/Blank/WK-EPXF-Referenz/10/specpar
- Assay NMR Raw Data/Blank/WK-EPXF-Referenz/10/stanprogram1028
- Assay NMR Raw Data/Blank/WK-EPXF-Referenz/10/uxnmr.info
- Assay NMR Raw Data/Blank/WK-EPXF-Referenz/10/uxnmr.par
- Assay NMR Raw Data/Blank/WK-EPXF-Referenz/11/
- Assay NMR Raw Data/Blank/WK-EPXF-Referenz/11/acqu
- Assay NMR Raw Data/Blank/WK-EPXF-Referenz/11/acqus
- Assay NMR Raw Data/Blank/WK-EPXF-Referenz/11/audita.txt
- Assay NMR Raw Data/Blank/WK-EPXF-Referenz/11/cpdprg2
- Assay NMR Raw Data/Blank/WK-EPXF-Referenz/11/fid
- Assay NMR Raw Data/Blank/WK-EPXF-Referenz/11/format.temp
- Assay NMR Raw Data/Blank/WK-EPXF-Referenz/11/fq1list
- Assay NMR Raw Data/Blank/WK-EPXF-Referenz/11/pdata/
- Assay NMR Raw Data/Blank/WK-EPXF-Referenz/11/pdata/1/
- Assay NMR Raw Data/Blank/WK-EPXF-Referenz/11/pdata/1/1i
- Assay NMR Raw Data/Blank/WK-EPXF-Referenz/11/pdata/1/1r
- Assay NMR Raw Data/Blank/WK-EPXF-Referenz/11/pdata/1/assocs
- Assay NMR Raw Data/Blank/WK-EPXF-Referenz/11/pdata/1/auditp.txt
- Assay NMR Raw Data/Blank/WK-EPXF-Referenz/11/pdata/1/outd
- Assay NMR Raw Data/Blank/WK-EPXF-Referenz/11/pdata/1/proc
- Assay NMR Raw Data/Blank/WK-EPXF-Referenz/11/pdata/1/procs
- Assay NMR Raw Data/Blank/WK-EPXF-Referenz/11/pdata/1/thumb.png
- Assay NMR Raw Data/Blank/WK-EPXF-Referenz/11/pdata/1/title
- Assay NMR Raw Data/Blank/WK-EPXF-Referenz/11/precom.output
- Assay NMR Raw Data/Blank/WK-EPXF-Referenz/11/prosol_History
- Assay NMR Raw Data/Blank/WK-EPXF-Referenz/11/pulseprogram
- Assay NMR Raw Data/Blank/WK-EPXF-Referenz/11/scon2
- Assay NMR Raw Data/Blank/WK-EPXF-Referenz/11/shimvalues
- Assay NMR Raw Data/Blank/WK-EPXF-Referenz/11/specpar
- Assay NMR Raw Data/Blank/WK-EPXF-Referenz/11/spnam5
- Assay NMR Raw Data/Blank/WK-EPXF-Referenz/11/stanprogram1028
- Assay NMR Raw Data/Blank/WK-EPXF-Referenz/11/uxnmr.info
- Assay NMR Raw Data/Blank/WK-EPXF-Referenz/11/uxnmr.par
- Assay NMR Raw Data/Epoxomicin in Buffer/
- Assay NMR Raw Data/Epoxomicin in Buffer/WK-Probe-Epoximicin-Ref/
- Assay NMR Raw Data/Epoxomicin in Buffer/WK-Probe-Epoximicin-Ref/10/
- Assay NMR Raw Data/Epoxomicin in Buffer/WK-Probe-Epoximicin-Ref/10/acqu
- Assay NMR Raw Data/Epoxomicin in Buffer/WK-Probe-Epoximicin-Ref/10/acqus
- Assay NMR Raw Data/Epoxomicin in Buffer/WK-Probe-Epoximicin-Ref/10/audita.txt
- Assay NMR Raw Data/Epoxomicin in Buffer/WK-Probe-Epoximicin-Ref/10/cpdprg2
- Assay NMR Raw Data/Epoxomicin in Buffer/WK-Probe-Epoximicin-Ref/10/fid
- Assay NMR Raw Data/Epoxomicin in Buffer/WK-Probe-Epoximicin-Ref/10/format.temp
- Assay NMR Raw Data/Epoxomicin in Buffer/WK-Probe-Epoximicin-Ref/10/pdata/
- Assay NMR Raw Data/Epoxomicin in Buffer/WK-Probe-Epoximicin-Ref/10/pdata/1/
- Assay NMR Raw Data/Epoxomicin in Buffer/WK-Probe-Epoximicin-Ref/10/pdata/1/1i
- Assay NMR Raw Data/Epoxomicin in Buffer/WK-Probe-Epoximicin-Ref/10/pdata/1/1r
- Assay NMR Raw Data/Epoxomicin in Buffer/WK-Probe-Epoximicin-Ref/10/pdata/1/assocs
- Assay NMR Raw Data/Epoxomicin in Buffer/WK-Probe-Epoximicin-Ref/10/pdata/1/auditp.txt
- Assay NMR Raw Data/Epoxomicin in Buffer/WK-Probe-Epoximicin-Ref/10/pdata/1/outd
- Assay NMR Raw Data/Epoxomicin in Buffer/WK-Probe-Epoximicin-Ref/10/pdata/1/proc
- Assay NMR Raw Data/Epoxomicin in Buffer/WK-Probe-Epoximicin-Ref/10/pdata/1/procs
- Assay NMR Raw Data/Epoxomicin in Buffer/WK-Probe-Epoximicin-Ref/10/pdata/1/thumb.png
- Assay NMR Raw Data/Epoxomicin in Buffer/WK-Probe-Epoximicin-Ref/10/pdata/1/title
- Assay NMR Raw Data/Epoxomicin in Buffer/WK-Probe-Epoximicin-Ref/10/precom.output
- Assay NMR Raw Data/Epoxomicin in Buffer/WK-Probe-Epoximicin-Ref/10/prosol_History
- Assay NMR Raw Data/Epoxomicin in Buffer/WK-Probe-Epoximicin-Ref/10/pulseprogram
- Assay NMR Raw Data/Epoxomicin in Buffer/WK-Probe-Epoximicin-Ref/10/scon2
- Assay NMR Raw Data/Epoxomicin in Buffer/WK-Probe-Epoximicin-Ref/10/shimvalues
- Assay NMR Raw Data/Epoxomicin in Buffer/WK-Probe-Epoximicin-Ref/10/specpar
- Assay NMR Raw Data/Epoxomicin in Buffer/WK-Probe-Epoximicin-Ref/10/spnam5
- Assay NMR Raw Data/Epoxomicin in Buffer/WK-Probe-Epoximicin-Ref/10/stanprogram9156
- Assay NMR Raw Data/Epoxomicin in Buffer/WK-Probe-Epoximicin-Ref/10/uxnmr.info
- Assay NMR Raw Data/Epoxomicin in Buffer/WK-Probe-Epoximicin-Ref/10/uxnmr.par
- Assay NMR Raw Data/Epoxomicin in Buffer/WK-Probe-Epoximicin-Ref/11/
- Assay NMR Raw Data/Epoxomicin in Buffer/WK-Probe-Epoximicin-Ref/11/acqu
- Assay NMR Raw Data/Epoxomicin in Buffer/WK-Probe-Epoximicin-Ref/11/acqus
- Assay NMR Raw Data/Epoxomicin in Buffer/WK-Probe-Epoximicin-Ref/11/audita.txt
- Assay NMR Raw Data/Epoxomicin in Buffer/WK-Probe-Epoximicin-Ref/11/cpdprg2
- Assay NMR Raw Data/Epoxomicin in Buffer/WK-Probe-Epoximicin-Ref/11/fid
- Assay NMR Raw Data/Epoxomicin in Buffer/WK-Probe-Epoximicin-Ref/11/format.temp
- Assay NMR Raw Data/Epoxomicin in Buffer/WK-Probe-Epoximicin-Ref/11/fq1list
- Assay NMR Raw Data/Epoxomicin in Buffer/WK-Probe-Epoximicin-Ref/11/pdata/
- Assay NMR Raw Data/Epoxomicin in Buffer/WK-Probe-Epoximicin-Ref/11/pdata/1/
- Assay NMR Raw Data/Epoxomicin in Buffer/WK-Probe-Epoximicin-Ref/11/pdata/1/outd
- Assay NMR Raw Data/Epoxomicin in Buffer/WK-Probe-Epoximicin-Ref/11/pdata/1/proc
- Assay NMR Raw Data/Epoxomicin in Buffer/WK-Probe-Epoximicin-Ref/11/pdata/1/procs
- Assay NMR Raw Data/Epoxomicin in Buffer/WK-Probe-Epoximicin-Ref/11/pdata/1/title
- Assay NMR Raw Data/Epoxomicin in Buffer/WK-Probe-Epoximicin-Ref/11/precom.output
- Assay NMR Raw Data/Epoxomicin in Buffer/WK-Probe-Epoximicin-Ref/11/prosol_History
- Assay NMR Raw Data/Epoxomicin in Buffer/WK-Probe-Epoximicin-Ref/11/pulseprogram
- Assay NMR Raw Data/Epoxomicin in Buffer/WK-Probe-Epoximicin-Ref/11/scon2
- Assay NMR Raw Data/Epoxomicin in Buffer/WK-Probe-Epoximicin-Ref/11/shimvalues
- Assay NMR Raw Data/Epoxomicin in Buffer/WK-Probe-Epoximicin-Ref/11/specpar
- Assay NMR Raw Data/Epoxomicin in Buffer/WK-Probe-Epoximicin-Ref/11/spnam5
- Assay NMR Raw Data/Epoxomicin in Buffer/WK-Probe-Epoximicin-Ref/11/stanprogram9156
- Assay NMR Raw Data/Epoxomicin in Buffer/WK-Probe-Epoximicin-Ref/11/uxnmr.info
- Assay NMR Raw Data/Epoxomicin in Buffer/WK-Probe-Epoximicin-Ref/11/uxnmr.par
- Assay NMR Raw Data/Epoxomicin in Buffer/WK-Probe-Epoximicin-Ref/12/
- Assay NMR Raw Data/Epoxomicin in Buffer/WK-Probe-Epoximicin-Ref/12/acqu
- Assay NMR Raw Data/Epoxomicin in Buffer/WK-Probe-Epoximicin-Ref/12/acqus
- Assay NMR Raw Data/Epoxomicin in Buffer/WK-Probe-Epoximicin-Ref/12/audita.txt
- Assay NMR Raw Data/Epoxomicin in Buffer/WK-Probe-Epoximicin-Ref/12/cpdprg2
- Assay NMR Raw Data/Epoxomicin in Buffer/WK-Probe-Epoximicin-Ref/12/fid
- Assay NMR Raw Data/Epoxomicin in Buffer/WK-Probe-Epoximicin-Ref/12/format.temp
- Assay NMR Raw Data/Epoxomicin in Buffer/WK-Probe-Epoximicin-Ref/12/fq1list
- Assay NMR Raw Data/Epoxomicin in Buffer/WK-Probe-Epoximicin-Ref/12/pdata/
- Assay NMR Raw Data/Epoxomicin in Buffer/WK-Probe-Epoximicin-Ref/12/pdata/1/
- Assay NMR Raw Data/Epoxomicin in Buffer/WK-Probe-Epoximicin-Ref/12/pdata/1/outd
- Assay NMR Raw Data/Epoxomicin in Buffer/WK-Probe-Epoximicin-Ref/12/pdata/1/proc
- Assay NMR Raw Data/Epoxomicin in Buffer/WK-Probe-Epoximicin-Ref/12/pdata/1/procs
- Assay NMR Raw Data/Epoxomicin in Buffer/WK-Probe-Epoximicin-Ref/12/pdata/1/title
- Assay NMR Raw Data/Epoxomicin in Buffer/WK-Probe-Epoximicin-Ref/12/precom.output
- Assay NMR Raw Data/Epoxomicin in Buffer/WK-Probe-Epoximicin-Ref/12/prosol_History
- Assay NMR Raw Data/Epoxomicin in Buffer/WK-Probe-Epoximicin-Ref/12/pulseprogram
- Assay NMR Raw Data/Epoxomicin in Buffer/WK-Probe-Epoximicin-Ref/12/scon2
- Assay NMR Raw Data/Epoxomicin in Buffer/WK-Probe-Epoximicin-Ref/12/shimvalues
- Assay NMR Raw Data/Epoxomicin in Buffer/WK-Probe-Epoximicin-Ref/12/specpar
- Assay NMR Raw Data/Epoxomicin in Buffer/WK-Probe-Epoximicin-Ref/12/stanprogram9156
- Assay NMR Raw Data/Epoxomicin in Buffer/WK-Probe-Epoximicin-Ref/12/uxnmr.info
- Assay NMR Raw Data/Epoxomicin in Buffer/WK-Probe-Epoximicin-Ref/12/uxnmr.par
- Assay NMR Raw Data/Epoxomicin in Buffer/WK-Probe-Epoximicin-Ref/13/
- Assay NMR Raw Data/Epoxomicin in Buffer/WK-Probe-Epoximicin-Ref/13/acqu
- Assay NMR Raw Data/Epoxomicin in Buffer/WK-Probe-Epoximicin-Ref/13/acqus
- Assay NMR Raw Data/Epoxomicin in Buffer/WK-Probe-Epoximicin-Ref/13/audita.txt
- Assay NMR Raw Data/Epoxomicin in Buffer/WK-Probe-Epoximicin-Ref/13/cpdprg2
- Assay NMR Raw Data/Epoxomicin in Buffer/WK-Probe-Epoximicin-Ref/13/fid
- Assay NMR Raw Data/Epoxomicin in Buffer/WK-Probe-Epoximicin-Ref/13/format.temp
- Assay NMR Raw Data/Epoxomicin in Buffer/WK-Probe-Epoximicin-Ref/13/fq1list
- Assay NMR Raw Data/Epoxomicin in Buffer/WK-Probe-Epoximicin-Ref/13/pdata/
- Assay NMR Raw Data/Epoxomicin in Buffer/WK-Probe-Epoximicin-Ref/13/pdata/1/
- Assay NMR Raw Data/Epoxomicin in Buffer/WK-Probe-Epoximicin-Ref/13/pdata/1/outd
- Assay NMR Raw Data/Epoxomicin in Buffer/WK-Probe-Epoximicin-Ref/13/pdata/1/proc
- Assay NMR Raw Data/Epoxomicin in Buffer/WK-Probe-Epoximicin-Ref/13/pdata/1/procs
- Assay NMR Raw Data/Epoxomicin in Buffer/WK-Probe-Epoximicin-Ref/13/pdata/1/title
- Assay NMR Raw Data/Epoxomicin in Buffer/WK-Probe-Epoximicin-Ref/13/precom.output
- Assay NMR Raw Data/Epoxomicin in Buffer/WK-Probe-Epoximicin-Ref/13/prosol_History
- Assay NMR Raw Data/Epoxomicin in Buffer/WK-Probe-Epoximicin-Ref/13/pulseprogram
- Assay NMR Raw Data/Epoxomicin in Buffer/WK-Probe-Epoximicin-Ref/13/scon2
- Assay NMR Raw Data/Epoxomicin in Buffer/WK-Probe-Epoximicin-Ref/13/shimvalues
- Assay NMR Raw Data/Epoxomicin in Buffer/WK-Probe-Epoximicin-Ref/13/specpar
- Assay NMR Raw Data/Epoxomicin in Buffer/WK-Probe-Epoximicin-Ref/13/stanprogram9156
- Assay NMR Raw Data/Epoxomicin in Buffer/WK-Probe-Epoximicin-Ref/13/uxnmr.info
- Assay NMR Raw Data/Epoxomicin in Buffer/WK-Probe-Epoximicin-Ref/13/uxnmr.par
- Assay NMR Raw Data/Epoxomicin NMR/
- Assay NMR Raw Data/Epoxomicin NMR/Epoxymicin-Ref-2D-auto/
- Assay NMR Raw Data/Epoxomicin NMR/Epoxymicin-Ref-2D-auto/10/
- Assay NMR Raw Data/Epoxomicin NMR/Epoxymicin-Ref-2D-auto/10/acqu
- Assay NMR Raw Data/Epoxomicin NMR/Epoxymicin-Ref-2D-auto/10/acqus
- Assay NMR Raw Data/Epoxomicin NMR/Epoxymicin-Ref-2D-auto/10/audita.txt
- Assay NMR Raw Data/Epoxomicin NMR/Epoxymicin-Ref-2D-auto/10/fid
- Assay NMR Raw Data/Epoxomicin NMR/Epoxymicin-Ref-2D-auto/10/format.temp
- Assay NMR Raw Data/Epoxomicin NMR/Epoxymicin-Ref-2D-auto/10/pdata/
- Assay NMR Raw Data/Epoxomicin NMR/Epoxymicin-Ref-2D-auto/10/pdata/1/
- Assay NMR Raw Data/Epoxomicin NMR/Epoxymicin-Ref-2D-auto/10/pdata/1/1i
- Assay NMR Raw Data/Epoxomicin NMR/Epoxymicin-Ref-2D-auto/10/pdata/1/1r
- Assay NMR Raw Data/Epoxomicin NMR/Epoxymicin-Ref-2D-auto/10/pdata/1/auditp.txt
- Assay NMR Raw Data/Epoxomicin NMR/Epoxymicin-Ref-2D-auto/10/pdata/1/outd
- Assay NMR Raw Data/Epoxomicin NMR/Epoxymicin-Ref-2D-auto/10/pdata/1/proc
- Assay NMR Raw Data/Epoxomicin NMR/Epoxymicin-Ref-2D-auto/10/pdata/1/procs
- Assay NMR Raw Data/Epoxomicin NMR/Epoxymicin-Ref-2D-auto/10/pdata/1/title
- Assay NMR Raw Data/Epoxomicin NMR/Epoxymicin-Ref-2D-auto/10/prosol_History
- Assay NMR Raw Data/Epoxomicin NMR/Epoxymicin-Ref-2D-auto/10/pulseprogram
- Assay NMR Raw Data/Epoxomicin NMR/Epoxymicin-Ref-2D-auto/10/scon2
- Assay NMR Raw Data/Epoxomicin NMR/Epoxymicin-Ref-2D-auto/10/uxnmr.par
- Assay NMR Raw Data/Epoxomicin NMR/Epoxymicin-Ref-2D-auto/11/
- Assay NMR Raw Data/Epoxomicin NMR/Epoxymicin-Ref-2D-auto/11/acqu
- Assay NMR Raw Data/Epoxomicin NMR/Epoxymicin-Ref-2D-auto/11/acqu2
- Assay NMR Raw Data/Epoxomicin NMR/Epoxymicin-Ref-2D-auto/11/acqu2s
- Assay NMR Raw Data/Epoxomicin NMR/Epoxymicin-Ref-2D-auto/11/acqus
- Assay NMR Raw Data/Epoxomicin NMR/Epoxymicin-Ref-2D-auto/11/audita.txt
- Assay NMR Raw Data/Epoxomicin NMR/Epoxymicin-Ref-2D-auto/11/format.ased
- Assay NMR Raw Data/Epoxomicin NMR/Epoxymicin-Ref-2D-auto/11/format.temp
- Assay NMR Raw Data/Epoxomicin NMR/Epoxymicin-Ref-2D-auto/11/pdata/
- Assay NMR Raw Data/Epoxomicin NMR/Epoxymicin-Ref-2D-auto/11/pdata/1/
- Assay NMR Raw Data/Epoxomicin NMR/Epoxymicin-Ref-2D-auto/11/pdata/1/auditp.txt
- Assay NMR Raw Data/Epoxomicin NMR/Epoxymicin-Ref-2D-auto/11/pdata/1/clevels
- Assay NMR Raw Data/Epoxomicin NMR/Epoxymicin-Ref-2D-auto/11/pdata/1/curdat2
- Assay NMR Raw Data/Epoxomicin NMR/Epoxymicin-Ref-2D-auto/11/pdata/1/outd
- Assay NMR Raw Data/Epoxomicin NMR/Epoxymicin-Ref-2D-auto/11/pdata/1/proc
- Assay NMR Raw Data/Epoxomicin NMR/Epoxymicin-Ref-2D-auto/11/pdata/1/proc2
- Assay NMR Raw Data/Epoxomicin NMR/Epoxymicin-Ref-2D-auto/11/pdata/1/proc2s
- Assay NMR Raw Data/Epoxomicin NMR/Epoxymicin-Ref-2D-auto/11/pdata/1/procs
- Assay NMR Raw Data/Epoxomicin NMR/Epoxymicin-Ref-2D-auto/11/pdata/1/title
- Assay NMR Raw Data/Epoxomicin NMR/Epoxymicin-Ref-2D-auto/11/prosol_History
- Assay NMR Raw Data/Epoxomicin NMR/Epoxymicin-Ref-2D-auto/11/pulseprogram
- Assay NMR Raw Data/Epoxomicin NMR/Epoxymicin-Ref-2D-auto/11/scon2
- Assay NMR Raw Data/Epoxomicin NMR/Epoxymicin-Ref-2D-auto/11/ser
- Assay NMR Raw Data/Epoxomicin NMR/Epoxymicin-Ref-2D-auto/11/uxnmr.par
- Assay NMR Raw Data/Epoxomicin NMR/Epoxymicin-Ref-2D-auto/12/
- Assay NMR Raw Data/Epoxomicin NMR/Epoxymicin-Ref-2D-auto/12/acqu
- Assay NMR Raw Data/Epoxomicin NMR/Epoxymicin-Ref-2D-auto/12/acqu2
- Assay NMR Raw Data/Epoxomicin NMR/Epoxymicin-Ref-2D-auto/12/acqu2s
- Assay NMR Raw Data/Epoxomicin NMR/Epoxymicin-Ref-2D-auto/12/acqus
- Assay NMR Raw Data/Epoxomicin NMR/Epoxymicin-Ref-2D-auto/12/audita.txt
- Assay NMR Raw Data/Epoxomicin NMR/Epoxymicin-Ref-2D-auto/12/cpdprg2
- Assay NMR Raw Data/Epoxomicin NMR/Epoxymicin-Ref-2D-auto/12/format.ased
- Assay NMR Raw Data/Epoxomicin NMR/Epoxymicin-Ref-2D-auto/12/format.temp
- Assay NMR Raw Data/Epoxomicin NMR/Epoxymicin-Ref-2D-auto/12/pdata/
- Assay NMR Raw Data/Epoxomicin NMR/Epoxymicin-Ref-2D-auto/12/pdata/1/
- Assay NMR Raw Data/Epoxomicin NMR/Epoxymicin-Ref-2D-auto/12/pdata/1/auditp.txt
- Assay NMR Raw Data/Epoxomicin NMR/Epoxymicin-Ref-2D-auto/12/pdata/1/clevels
- Assay NMR Raw Data/Epoxomicin NMR/Epoxymicin-Ref-2D-auto/12/pdata/1/curdat2
- Assay NMR Raw Data/Epoxomicin NMR/Epoxymicin-Ref-2D-auto/12/pdata/1/outd
- Assay NMR Raw Data/Epoxomicin NMR/Epoxymicin-Ref-2D-auto/12/pdata/1/proc
- Assay NMR Raw Data/Epoxomicin NMR/Epoxymicin-Ref-2D-auto/12/pdata/1/proc2
- Assay NMR Raw Data/Epoxomicin NMR/Epoxymicin-Ref-2D-auto/12/pdata/1/proc2s
- Assay NMR Raw Data/Epoxomicin NMR/Epoxymicin-Ref-2D-auto/12/pdata/1/procs
- Assay NMR Raw Data/Epoxomicin NMR/Epoxymicin-Ref-2D-auto/12/pdata/1/title
- Assay NMR Raw Data/Epoxomicin NMR/Epoxymicin-Ref-2D-auto/12/prosol_History
- Assay NMR Raw Data/Epoxomicin NMR/Epoxymicin-Ref-2D-auto/12/pulseprogram
- Assay NMR Raw Data/Epoxomicin NMR/Epoxymicin-Ref-2D-auto/12/scon2
- Assay NMR Raw Data/Epoxomicin NMR/Epoxymicin-Ref-2D-auto/12/ser
- Assay NMR Raw Data/Epoxomicin NMR/Epoxymicin-Ref-2D-auto/12/uxnmr.par
- Assay NMR Raw Data/Epoxomicin NMR/Epoxymicin-Ref-2D-auto/14/
- Assay NMR Raw Data/Epoxomicin NMR/Epoxymicin-Ref-2D-auto/14/acqu
- Assay NMR Raw Data/Epoxomicin NMR/Epoxymicin-Ref-2D-auto/14/acqu2
- Assay NMR Raw Data/Epoxomicin NMR/Epoxymicin-Ref-2D-auto/14/acqu2s
- Assay NMR Raw Data/Epoxomicin NMR/Epoxymicin-Ref-2D-auto/14/acqus
- Assay NMR Raw Data/Epoxomicin NMR/Epoxymicin-Ref-2D-auto/14/audita.txt
- Assay NMR Raw Data/Epoxomicin NMR/Epoxymicin-Ref-2D-auto/14/cpdprg2
- Assay NMR Raw Data/Epoxomicin NMR/Epoxymicin-Ref-2D-auto/14/format.ased
- Assay NMR Raw Data/Epoxomicin NMR/Epoxymicin-Ref-2D-auto/14/format.temp
- Assay NMR Raw Data/Epoxomicin NMR/Epoxymicin-Ref-2D-auto/14/pdata/
- Assay NMR Raw Data/Epoxomicin NMR/Epoxymicin-Ref-2D-auto/14/pdata/1/
- Assay NMR Raw Data/Epoxomicin NMR/Epoxymicin-Ref-2D-auto/14/pdata/1/outd
- Assay NMR Raw Data/Epoxomicin NMR/Epoxymicin-Ref-2D-auto/14/pdata/1/proc
- Assay NMR Raw Data/Epoxomicin NMR/Epoxymicin-Ref-2D-auto/14/pdata/1/proc2
- Assay NMR Raw Data/Epoxomicin NMR/Epoxymicin-Ref-2D-auto/14/pdata/1/proc2s
- Assay NMR Raw Data/Epoxomicin NMR/Epoxymicin-Ref-2D-auto/14/pdata/1/procs
- Assay NMR Raw Data/Epoxomicin NMR/Epoxymicin-Ref-2D-auto/14/pdata/1/title
- Assay NMR Raw Data/Epoxomicin NMR/Epoxymicin-Ref-2D-auto/14/prosol_History
- Assay NMR Raw Data/Epoxomicin NMR/Epoxymicin-Ref-2D-auto/14/pulseprogram
- Assay NMR Raw Data/Epoxomicin NMR/Epoxymicin-Ref-2D-auto/14/scon2
- Assay NMR Raw Data/Epoxomicin NMR/Epoxymicin-Ref-2D-auto/14/ser
- Assay NMR Raw Data/Epoxomicin NMR/Epoxymicin-Ref-2D-auto/14/uxnmr.par
- Assay NMR Raw Data/Epoxomicin NMR/Epoxymicin-Ref-2D-auto/16/
- Assay NMR Raw Data/Epoxomicin NMR/Epoxymicin-Ref-2D-auto/16/acqu
- Assay NMR Raw Data/Epoxomicin NMR/Epoxymicin-Ref-2D-auto/16/acqu2
- Assay NMR Raw Data/Epoxomicin NMR/Epoxymicin-Ref-2D-auto/16/acqu2s
- Assay NMR Raw Data/Epoxomicin NMR/Epoxymicin-Ref-2D-auto/16/acqus
- Assay NMR Raw Data/Epoxomicin NMR/Epoxymicin-Ref-2D-auto/16/audita.txt
- Assay NMR Raw Data/Epoxomicin NMR/Epoxymicin-Ref-2D-auto/16/format.ased
- Assay NMR Raw Data/Epoxomicin NMR/Epoxymicin-Ref-2D-auto/16/format.temp
- Assay NMR Raw Data/Epoxomicin NMR/Epoxymicin-Ref-2D-auto/16/pdata/
- Assay NMR Raw Data/Epoxomicin NMR/Epoxymicin-Ref-2D-auto/16/pdata/1/
- Assay NMR Raw Data/Epoxomicin NMR/Epoxymicin-Ref-2D-auto/16/pdata/1/auditp.txt
- Assay NMR Raw Data/Epoxomicin NMR/Epoxymicin-Ref-2D-auto/16/pdata/1/clevels
- Assay NMR Raw Data/Epoxomicin NMR/Epoxymicin-Ref-2D-auto/16/pdata/1/curdat2
- Assay NMR Raw Data/Epoxomicin NMR/Epoxymicin-Ref-2D-auto/16/pdata/1/outd
- Assay NMR Raw Data/Epoxomicin NMR/Epoxymicin-Ref-2D-auto/16/pdata/1/proc
- Assay NMR Raw Data/Epoxomicin NMR/Epoxymicin-Ref-2D-auto/16/pdata/1/proc2
- Assay NMR Raw Data/Epoxomicin NMR/Epoxymicin-Ref-2D-auto/16/pdata/1/proc2s
- Assay NMR Raw Data/Epoxomicin NMR/Epoxymicin-Ref-2D-auto/16/pdata/1/procs
- Assay NMR Raw Data/Epoxomicin NMR/Epoxymicin-Ref-2D-auto/16/pdata/1/title
- Assay NMR Raw Data/Epoxomicin NMR/Epoxymicin-Ref-2D-auto/16/prosol_History
- Assay NMR Raw Data/Epoxomicin NMR/Epoxymicin-Ref-2D-auto/16/pulseprogram
- Assay NMR Raw Data/Epoxomicin NMR/Epoxymicin-Ref-2D-auto/16/scon2
- Assay NMR Raw Data/Epoxomicin NMR/Epoxymicin-Ref-2D-auto/16/ser
- Assay NMR Raw Data/Epoxomicin NMR/Epoxymicin-Ref-2D-auto/16/uxnmr.par
- Assay NMR Raw Data/Epoxomicin NMR/Epoxymicin-Ref-2D-auto/17/
- Assay NMR Raw Data/Epoxomicin NMR/Epoxymicin-Ref-2D-auto/17/acqu
- Assay NMR Raw Data/Epoxomicin NMR/Epoxymicin-Ref-2D-auto/17/acqu2
- Assay NMR Raw Data/Epoxomicin NMR/Epoxymicin-Ref-2D-auto/17/acqu2s
- Assay NMR Raw Data/Epoxomicin NMR/Epoxymicin-Ref-2D-auto/17/acqus
- Assay NMR Raw Data/Epoxomicin NMR/Epoxymicin-Ref-2D-auto/17/audita.txt
- Assay NMR Raw Data/Epoxomicin NMR/Epoxymicin-Ref-2D-auto/17/format.temp
- Assay NMR Raw Data/Epoxomicin NMR/Epoxymicin-Ref-2D-auto/17/pdata/
- Assay NMR Raw Data/Epoxomicin NMR/Epoxymicin-Ref-2D-auto/17/pdata/1/
- Assay NMR Raw Data/Epoxomicin NMR/Epoxymicin-Ref-2D-auto/17/pdata/1/auditp.txt
- Assay NMR Raw Data/Epoxomicin NMR/Epoxymicin-Ref-2D-auto/17/pdata/1/clevels
- Assay NMR Raw Data/Epoxomicin NMR/Epoxymicin-Ref-2D-auto/17/pdata/1/curdat2
- Assay NMR Raw Data/Epoxomicin NMR/Epoxymicin-Ref-2D-auto/17/pdata/1/outd
- Assay NMR Raw Data/Epoxomicin NMR/Epoxymicin-Ref-2D-auto/17/pdata/1/proc
- Assay NMR Raw Data/Epoxomicin NMR/Epoxymicin-Ref-2D-auto/17/pdata/1/proc2
- Assay NMR Raw Data/Epoxomicin NMR/Epoxymicin-Ref-2D-auto/17/pdata/1/proc2s
- Assay NMR Raw Data/Epoxomicin NMR/Epoxymicin-Ref-2D-auto/17/pdata/1/procs
- Assay NMR Raw Data/Epoxomicin NMR/Epoxymicin-Ref-2D-auto/17/pdata/1/title
- Assay NMR Raw Data/Epoxomicin NMR/Epoxymicin-Ref-2D-auto/17/prosol_History
- Assay NMR Raw Data/Epoxomicin NMR/Epoxymicin-Ref-2D-auto/17/pulseprogram
- Assay NMR Raw Data/Epoxomicin NMR/Epoxymicin-Ref-2D-auto/17/scon2
- Assay NMR Raw Data/Epoxomicin NMR/Epoxymicin-Ref-2D-auto/17/ser
- Assay NMR Raw Data/Epoxomicin NMR/Epoxymicin-Ref-2D-auto/17/uxnmr.par
- Assay NMR Raw Data/EpxF Assay/
[truncated: 87 more entries]
