# Supplementary material for: Studies of α′,β′‐Epoxyketone Synthesis by Small‐Molecule Flavins and Flavoenzymes
Source: Angew Chem Int Ed Engl. 2025 Oct 14;64(47):e202512568. doi: 10.1002/anie.202512568 (PMC12624316; doi:10.1002/anie.202512568)
Supplement: Supplementary file 2 — Supporting Information [file ANIE-64-e202512568-s002.zip › Assay NMR Raw Data/Blank/WK-EPXF-Referenz/10/audita.txt]

##TITLE= Audit trail, TopSpin 3.6.2
##JCAMPDX= 5.01
##ORIGIN= Bruker BioSpin GmbH
##OWNER= nmrsu
$$ C:/data/cs/nmr/WK-EPXF-Referenz/10/audita.txt
##AUDIT TRAIL=  $$ (NUMBER, WHEN, WHO, WHERE, PROCESS, VERSION, WHAT)
(   1,<2024-01-17 10:25:32.633 +0100>,<nmrsu>,<DESKTOP-905HGCL>,<go4>,<TopSpin 3.6.2>,
      <created by zg
	started at 2024-01-17 10:03:27.952 +0100,
	POWCHK enabled, PULCHK disabled,
       configuration hash MD5:
       D3 F6 9E 22 63 8D 3A 10 27 FB D4 83 24 1D 5E D5
       data hash MD5: 64K
       DB 7C E9 6D 16 D1 13 5A D2 49 0E 79 BC A7 6E 85>)
(   2,<2024-01-17 10:25:32.695 +0100>,<nmrsu>,<DESKTOP-905HGCL>,<audit>,<TopSpin 3.6.2>,
      <user comment:
       ICON-NMR User ID: cs
       data hash MD5: 64K
       DB 7C E9 6D 16 D1 13 5A D2 49 0E 79 BC A7 6E 85>)
##END=

$$ hash MD5
$$ B8 A6 AC 36 AC 92 CC DE B8 3E 90 47 7A 96 DC 91
