# Supplementary material for: Studies of α′,β′‐Epoxyketone Synthesis by Small‐Molecule Flavins and Flavoenzymes
Source: Angew Chem Int Ed Engl. 2025 Oct 14;64(47):e202512568. doi: 10.1002/anie.202512568 (PMC12624316; doi:10.1002/anie.202512568)
Supplement: Supplementary file 2 — Supporting Information [file ANIE-64-e202512568-s002.zip › Assay NMR Raw Data/Blank/WK-EPXF-Referenz/10/pdata/1/assocs]

##TITLE= Parameter file, TopSpin 3.6.2
##JCAMPDX= 5.0
##DATATYPE= Parameter Values
##NPOINTS= 3	$$ modification sequence number
##ORIGIN= Bruker BioSpin GmbH
##OWNER= nmrsu
$$ 2024-01-17 10:16:24.856 +0100  nmrsu@DESKTOP-905HGCL
$$ C:/data/cs/nmr/WK-EPXF-Referenz/10/pdata/1/assocs
$$ process C:\Bruker\TopSpin3.6.2\prog\mod\dataserver.exe
##$MULTDISP= <C:/data/cs/nmr/WK-Probe/10/pdata/1|C:/data/cs/nmr/WK-Probe-DEPT/10/pdata/1>
##END=
