# Supplementary material for: Studies of α′,β′‐Epoxyketone Synthesis by Small‐Molecule Flavins and Flavoenzymes
Source: Angew Chem Int Ed Engl. 2025 Oct 14;64(47):e202512568. doi: 10.1002/anie.202512568 (PMC12624316; doi:10.1002/anie.202512568)
Supplement: Supplementary file 2 — Supporting Information [file ANIE-64-e202512568-s002.zip › Assay NMR Raw Data/Blank/WK-EPXF-Referenz/10/pdata/1/auditp.txt]

##TITLE= Audit trail, TopSpin 3.6.2
##JCAMPDX= 5.01
##ORIGIN= Bruker BioSpin GmbH
##OWNER= nmrsu
$$ C:/data/cs/nmr/WK-EPXF-Referenz/10/pdata/1/auditp.txt
##AUDIT TRAIL=  $$ (NUMBER, WHEN, WHO, WHERE, PROCESS, VERSION, WHAT)
(   1,<2024-01-17 10:03:27.952 +0100>,<nmrsu>,<DESKTOP-905HGCL>,<go4>,<TopSpin 3.6.2>,
      <acquisition in progress>)
(   2,<2024-01-17 10:13:15.126 +0100>,<nmrsu>,<DESKTOP-905HGCL>,<proc1d>,<TopSpin 3.6.2>,
      <Start of raw data processing
       gfp LB = -1 GB = 0.1 FT_mod = 6 PKNL = 1 PHC0 = 27.198 PHC1 = -195.9968 SI = 128K 
       data hash MD5: 128K
       89 60 B3 B6 88 0F 5F 78 86 70 03 49 06 93 2A 76>)
##END=

$$ hash MD5
$$ BB 8C AA 38 D9 CF 9B 8B 3F FD 30 6A 6A 8F 7D D2
