# Supplementary material for: Studies of α′,β′‐Epoxyketone Synthesis by Small‐Molecule Flavins and Flavoenzymes
Source: Angew Chem Int Ed Engl. 2025 Oct 14;64(47):e202512568. doi: 10.1002/anie.202512568 (PMC12624316; doi:10.1002/anie.202512568)
Supplement: Supplementary file 2 — Supporting Information [file ANIE-64-e202512568-s002.zip › Assay NMR Raw Data/Blank/WK-EPXF-Referenz/10/shimvalues]

# Wed Jan 17 10:06:23 2024
#$$PROBEIDENTIFIER=Z124646_0001
#$$PROBENAME=CP QNP 500S2 F/P/C/SI-H-D-05 Z
#$$SHIMID=292722
#
# Active Shim Gradients
#
Z           		1981            
Z2          		4771            
Z3          		665             
Z4          		3365            
Z5          		93              
Z6          		-253            
Z7          		-3600           
Z8          		0               
X           		-11192          
XZ          		-4024           
XZ2         		-1950           
XZ3         		2571            
XZ4         		211             
XZ5         		14109           
Y           		-8298           
YZ          		1830            
YZ2         		-1488           
YZ3         		794             
YZ4         		-2218           
YZ5         		-19513          
XY          		-6240           
XYZ         		4582            
XYZ2        		2469            
XYZ3        		-1041           
XYZ4        		-3558           
XYZ5        		0               
(X2-Y2)     		-198            
(X2-Y2)Z    		-3164           
(X2-Y2)Z2   		218             
(X2-Y2)Z3   		2002            
(X2-Y2)Z4   		-636            
(X2-Y2)Z5   		0               
X3          		3630            
X3Z         		5447            
Y3          		3476            
Y3Z         		630             
#
# Lock Parameter
#
FIELD		-8245.263
LOCKPHASE		105.800 
LOCKPOWER		-18.000 
LOCKGAIN		142.534 
LOCKDC		-75.000 
LOCKSHIFT		4.700   
LOOPGAIN		-5.000  
LOOPTIME		0.350   
LOOPFILTER		100.000 
#
IEEE64_VERSION_CODE 1
#
# Shim currents 
#
SHIM_SETTING [1 ]  577.15005221    
SHIM_SETTING [2 ]  5303.74770616   
SHIM_SETTING [3 ]  2969.72403094   
SHIM_SETTING [4 ]  -2241.05877952  
SHIM_SETTING [5 ]  1824.88333031   
SHIM_SETTING [6 ]  151.61698505    
SHIM_SETTING [7 ]  1912.37802504   
SHIM_SETTING [8 ]  8426.72071377   
SHIM_SETTING [9 ]  1521.68984902   
SHIM_SETTING [10]  2947.18205340   
SHIM_SETTING [11]  0.00000000      
SHIM_SETTING [12]  2846.80400000   
SHIM_SETTING [13]  4106.12400000   
SHIM_SETTING [14]  -881.65100000   
SHIM_SETTING [15]  -8730.73805046  
SHIM_SETTING [16]  -15126.96305046 
SHIM_SETTING [17]  -11490.46000000 
SHIM_SETTING [18]  -8797.15400000  
SHIM_SETTING [19]  10671.61784559  
SHIM_SETTING [20]  -19755.27515441 
SHIM_SETTING [21]  -1890.12400000  
SHIM_SETTING [22]  1480.83100000   
SHIM_SETTING [23]  -3218.32000000  
SHIM_SETTING [24]  3773.60500000   
SHIM_SETTING [25]  702.62600000    
SHIM_SETTING [26]  -1886.39800000  
SHIM_SETTING [27]  4402.29000000   
SHIM_SETTING [28]  -14556.18005046 
SHIM_SETTING [29]  -5661.89100000  
SHIM_SETTING [30]  -5628.06000000  
SHIM_SETTING [31]  -9395.04500000  
SHIM_SETTING [32]  -6105.55705046  
SHIM_SETTING [33]  594.38600000    
SHIM_SETTING [34]  -7032.60100000  
SHIM_SETTING [35]  -602.59800000   
SHIM_SETTING [36]  -8379.53000000  
SHIM_SETTING [37]  13445.21584559  
SHIM_SETTING [38]  -23809.62215441 
SHIM_SETTING [39]  -842.82900000   
SHIM_SETTING [40]  0.00000000      
