# Supplementary material for: Studies of α′,β′‐Epoxyketone Synthesis by Small‐Molecule Flavins and Flavoenzymes
Source: Angew Chem Int Ed Engl. 2025 Oct 14;64(47):e202512568. doi: 10.1002/anie.202512568 (PMC12624316; doi:10.1002/anie.202512568)
Supplement: Supplementary file 2 — Supporting Information [file ANIE-64-e202512568-s002.zip › Assay NMR Raw Data/Blank/WK-EPXF-Referenz/11/pdata/1/auditp.txt]

##TITLE= Audit trail, TopSpin 3.6.2
##JCAMPDX= 5.01
##ORIGIN= Bruker BioSpin GmbH
##OWNER= nmrsu
$$ C:/data/cs/nmr/WK-EPXF-Referenz/11/pdata/1/auditp.txt
##AUDIT TRAIL=  $$ (NUMBER, WHEN, WHO, WHERE, PROCESS, VERSION, WHAT)
(   1,<2024-01-17 10:31:39.460 +0100>,<nmrsu>,<DESKTOP-905HGCL>,<go4>,<TopSpin 3.6.2>,
      <acquisition in progress>)
(   2,<2024-01-17 11:43:19.157 +0100>,<nmrsu>,<DESKTOP-905HGCL>,<proc1d>,<TopSpin 3.6.2>,
      <Start of raw data processing
       efp LB = 2 FT_mod = 6 PKNL = 1 PHC0 = -325.0039 PHC1 = -208 SI = 128K 
       data hash MD5: 128K
       B1 6F DC 3F 04 79 F2 AC B7 6E 1F 35 C6 29 9A 81>)
##END=

$$ hash MD5
$$ 7D 90 C0 46 A3 47 00 BA 1B 4F 7E 02 46 BD D8 62
