# Supplementary material for: Studies of α′,β′‐Epoxyketone Synthesis by Small‐Molecule Flavins and Flavoenzymes
Source: Angew Chem Int Ed Engl. 2025 Oct 14;64(47):e202512568. doi: 10.1002/anie.202512568 (PMC12624316; doi:10.1002/anie.202512568)
Supplement: Supplementary file 2 — Supporting Information [file ANIE-64-e202512568-s002.zip › Assay NMR Raw Data/Epoxomicin in Buffer/WK-Probe-Epoximicin-Ref/10/pdata/1/auditp.txt]

##TITLE= Audit trail, TopSpin 3.6.2
##JCAMPDX= 5.01
##ORIGIN= Bruker BioSpin GmbH
##OWNER= nmrsu
$$ C:/data/akgroll/nmr/WK-Probe-Epoximicin-Ref/10/pdata/1/auditp.txt
##AUDIT TRAIL=  $$ (NUMBER, WHEN, WHO, WHERE, PROCESS, VERSION, WHAT)
(   1,<2024-02-07 17:24:52.716 +0100>,<nmrsu>,<DESKTOP-905HGCL>,<go4>,<TopSpin 3.6.2>,
      <acquisition in progress>)
(   2,<2024-02-07 17:33:44.290 +0100>,<nmrsu>,<DESKTOP-905HGCL>,<proc1d>,<TopSpin 3.6.2>,
      <Start of raw data processing
       gfp LB = -1 GB = 0.05 FT_mod = 6 PKNL = 1 PHC0 = -180.6049 PHC1 = -193.6 SI = 128K 
       data hash MD5: 128K
       31 A2 F9 BA 05 0E 55 B5 86 5C 7B 9C 1B CD CB A2>)
##END=

$$ hash MD5
$$ 52 16 42 63 EB 13 15 0E 21 54 C3 49 0A 2D 36 92
