# Supplementary material for: Studies of α′,β′‐Epoxyketone Synthesis by Small‐Molecule Flavins and Flavoenzymes
Source: Angew Chem Int Ed Engl. 2025 Oct 14;64(47):e202512568. doi: 10.1002/anie.202512568 (PMC12624316; doi:10.1002/anie.202512568)
Supplement: Supplementary file 2 — Supporting Information [file ANIE-64-e202512568-s002.zip › Assay NMR Raw Data/Epoxomicin in Buffer/WK-Probe-Epoximicin-Ref/12/shimvalues]

# Thu Feb 08 07:29:37 2024
#$$PROBEIDENTIFIER=Z124646_0001
#$$PROBENAME=CP QNP 500S2 F/P/C/SI-H-D-05 Z
#$$SHIMID=292722
#
# Active Shim Gradients
#
Z           		1962            
Z2          		4824            
Z3          		599             
Z4          		2247            
Z5          		-35             
Z6          		2397            
Z7          		-3600           
Z8          		0               
X           		-11237          
XZ          		-4081           
XZ2         		-1954           
XZ3         		2510            
XZ4         		129             
XZ5         		16475           
Y           		-8318           
YZ          		1792            
YZ2         		-1405           
YZ3         		1194            
YZ4         		-2462           
YZ5         		-23602          
XY          		-6238           
XYZ         		4517            
XYZ2        		2459            
XYZ3        		-863            
XYZ4        		-3558           
XYZ5        		0               
(X2-Y2)     		-205            
(X2-Y2)Z    		-3080           
(X2-Y2)Z2   		182             
(X2-Y2)Z3   		1798            
(X2-Y2)Z4   		-636            
(X2-Y2)Z5   		0               
X3          		4005            
X3Z         		5447            
Y3          		3692            
Y3Z         		630             
#
# Lock Parameter
#
FIELD		-8253.232
LOCKPHASE		101.800 
LOCKPOWER		-8.000  
LOCKGAIN		133.800 
LOCKDC		-75.000 
LOCKSHIFT		4.700   
LOOPGAIN		-5.000  
LOOPTIME		0.350   
LOOPFILTER		100.000 
#
IEEE64_VERSION_CODE 1
#
# Shim currents 
#
SHIM_SETTING [1 ]  558.71778828    
SHIM_SETTING [2 ]  4637.86224359   
SHIM_SETTING [3 ]  2791.55140292   
SHIM_SETTING [4 ]  -4026.56808692  
SHIM_SETTING [5 ]  1903.01423157   
SHIM_SETTING [6 ]  501.19163816    
SHIM_SETTING [7 ]  3343.91089701   
SHIM_SETTING [8 ]  10108.39944859  
SHIM_SETTING [9 ]  1938.03319472   
SHIM_SETTING [10]  3484.24230099   
SHIM_SETTING [11]  0.00000000      
SHIM_SETTING [12]  3062.70300000   
SHIM_SETTING [13]  4322.02300000   
SHIM_SETTING [14]  -699.55000000   
SHIM_SETTING [15]  -8116.98113805  
SHIM_SETTING [16]  -15930.53713805 
SHIM_SETTING [17]  -10888.45215287 
SHIM_SETTING [18]  -9319.27815287  
SHIM_SETTING [19]  12900.58992765  
SHIM_SETTING [20]  -22150.71607235 
SHIM_SETTING [21]  -1997.23900000  
SHIM_SETTING [22]  1506.55200000   
SHIM_SETTING [23]  -3011.31800000  
SHIM_SETTING [24]  3605.06100000   
SHIM_SETTING [25]  524.48500000    
SHIM_SETTING [26]  -1695.10100000  
SHIM_SETTING [27]  4584.39100000   
SHIM_SETTING [28]  -15733.43737786 
SHIM_SETTING [29]  -5494.85400000  
SHIM_SETTING [30]  -5788.01200000  
SHIM_SETTING [31]  -10557.17774285 
SHIM_SETTING [32]  -5093.31337786  
SHIM_SETTING [33]  651.10000000    
SHIM_SETTING [34]  -7108.55200000  
SHIM_SETTING [35]  -751.36700000   
SHIM_SETTING [36]  -8211.20300000  
SHIM_SETTING [37]  17035.82249082  
SHIM_SETTING [38]  -27845.08450918 
SHIM_SETTING [39]  658.41925715    
SHIM_SETTING [40]  0.00000000      
