# Supplementary material for: Studies of α′,β′‐Epoxyketone Synthesis by Small‐Molecule Flavins and Flavoenzymes
Source: Angew Chem Int Ed Engl. 2025 Oct 14;64(47):e202512568. doi: 10.1002/anie.202512568 (PMC12624316; doi:10.1002/anie.202512568)
Supplement: Supplementary file 2 — Supporting Information [file ANIE-64-e202512568-s002.zip › Assay NMR Raw Data/Epoxomicin NMR/Epoxymicin-Ref-2D-auto/10/audita.txt]

##TITLE= Audit trail, TOPSPIN		Version 2.1
##JCAMPDX= 5.01
##ORIGIN= Bruker BioSpin GmbH
##OWNER= nmrsu
$$ C:\/data/akeisenreich/nmr/Epoxymicin-Ref-2D-auto/10/audita.txt
##AUDIT TRAIL=  $$ (NUMBER, WHEN, WHO, WHERE, PROCESS, VERSION, WHAT)
(   1,<2024-02-09 11:42:30.225 +0100>,<nmrsu>,<AV500>,<go>,<TOPSPIN 2.1>,
      <created by zg
	started at 2024-02-09 11:31:38.850 +0100,
	POWCHK enabled, PULCHK disabled,
       configuration hash MD5:
       DF F4 33 A6 A7 A5 A1 E4 0A 37 08 D7 3A 54 E2 15
       data hash MD5: 64K
       EF 47 C1 95 7D 4B A6 24 F3 08 D7 D2 D4 E9 F9 4D>)
(   2,<2024-02-09 11:42:35.366 +0100>,<nmrsu>,<AV500>,<audit>,<TOPSPIN 2.1>,
      <user comment:
       ICON-NMR User ID: akeisenreich
       data hash MD5: 64K
       EF 47 C1 95 7D 4B A6 24 F3 08 D7 D2 D4 E9 F9 4D>)
##END=

$$ hash MD5
$$ FD F8 C6 13 E4 84 16 B4 F7 C7 94 EA ED E4 A8 D6
