# Supplementary material for: Studies of α′,β′‐Epoxyketone Synthesis by Small‐Molecule Flavins and Flavoenzymes
Source: Angew Chem Int Ed Engl. 2025 Oct 14;64(47):e202512568. doi: 10.1002/anie.202512568 (PMC12624316; doi:10.1002/anie.202512568)
Supplement: Supplementary file 2 — Supporting Information [file ANIE-64-e202512568-s002.zip › Assay NMR Raw Data/Epoxomicin NMR/Epoxymicin-Ref-2D-auto/10/pdata/1/auditp.txt]

##TITLE= Audit trail, TOPSPIN		Version 2.1
##JCAMPDX= 5.01
##ORIGIN= Bruker BioSpin GmbH
##OWNER= nmrsu
$$ C:\/data/akeisenreich/nmr/Epoxymicin-Ref-2D-auto/10/pdata/1/auditp.txt
##AUDIT TRAIL=  $$ (NUMBER, WHEN, WHO, WHERE, PROCESS, VERSION, WHAT)
(   1,<2024-02-09 11:31:38.850 +0100>,<nmrsu>,<AV500>,<go>,<TOPSPIN 2.1>,
      <acquisition in progress>)
(   2,<2024-02-09 11:33:33.882 +0100>,<nmrsu>,<AV500>,<proc1d>,<TOPSPIN 2.1>,
      <Start of raw data processing
       gfp LB = -1 GB = 0.1 FT_mod = 6 PKNL = 1 PHC0 = -118.05 PHC1 = 0 SI = 64K 
       data hash MD5: 64K
       D7 0E E7 C7 E1 70 B2 6A 2A 07 D5 0E 9C 01 59 77>)
(   3,<2024-02-09 11:34:09.257 +0100>,<nmrsu>,<AV500>,<proc1d>,<TOPSPIN 2.1>,
      <pk fgphup PHC0 = -147.4225 PHC1 = -32.6 
       data hash MD5: 64K
       4A 0A 4A 28 9D A7 46 E4 D0 A1 D7 EF 9B 55 3F B8>)
(   4,<2024-02-09 11:42:35.382 +0100>,<nmrsu>,<AV500>,<audit>,<TOPSPIN 2.1>,
      <user comment:
       ICON-NMR User ID: akeisenreich
       data hash MD5: 64K
       4A 0A 4A 28 9D A7 46 E4 D0 A1 D7 EF 9B 55 3F B8>)
##END=

$$ hash MD5
$$ AB 64 1A 5A 35 7C 33 F6 7A 5B 80 55 15 B4 E7 A6
