# Supplementary material for: Studies of α′,β′‐Epoxyketone Synthesis by Small‐Molecule Flavins and Flavoenzymes
Source: Angew Chem Int Ed Engl. 2025 Oct 14;64(47):e202512568. doi: 10.1002/anie.202512568 (PMC12624316; doi:10.1002/anie.202512568)
Supplement: Supplementary file 2 — Supporting Information [file ANIE-64-e202512568-s002.zip › Assay NMR Raw Data/Epoxomicin NMR/Epoxymicin-Ref-2D-auto/11/acqu2]

##TITLE= Parameter file, TOPSPIN		Version 2.1
##JCAMPDX= 5.0
##DATATYPE= Parameter Values
##NPOINTS= 5	$$ modification sequence number
##ORIGIN= Bruker BioSpin GmbH
##OWNER= nmrsu
$$ 2024-02-09 11:29:26.991 +0100  nmrsu@AV500
$$ C:/Bruker/TOPSPIN/prog/curdir/changer/inmrchanger/Feb05-2024-1120-cs/3/data/./nmr/Epoxymicin-Ref-2D-auto/11/acqu2
$$ process C:\Bruker\TOPSPIN\prog\mod\dataserver.exe
##$BF1= 500.13
##$FnMODE= 1
##$NUC1= <1H>
##$O1= 2353
##$SFO1= 500.132353
##$SW= 9.9973101191353
##$SW_h= 4999.97822655573
##$TD= 512
##END=
