# Supplementary material for: Studies of α′,β′‐Epoxyketone Synthesis by Small‐Molecule Flavins and Flavoenzymes
Source: Angew Chem Int Ed Engl. 2025 Oct 14;64(47):e202512568. doi: 10.1002/anie.202512568 (PMC12624316; doi:10.1002/anie.202512568)
Supplement: Supplementary file 2 — Supporting Information [file ANIE-64-e202512568-s002.zip › Assay NMR Raw Data/Epoxomicin NMR/Epoxymicin-Ref-2D-auto/11/audita.txt]

##TITLE= Audit trail, TOPSPIN		Version 2.1
##JCAMPDX= 5.01
##ORIGIN= Bruker BioSpin GmbH
##OWNER= nmrsu
$$ C:\/data/akeisenreich/nmr/Epoxymicin-Ref-2D-auto/11/audita.txt
##AUDIT TRAIL=  $$ (NUMBER, WHEN, WHO, WHERE, PROCESS, VERSION, WHAT)
(   1,<2024-02-09 14:19:44.681 +0100>,<nmrsu>,<AV500>,<go>,<TOPSPIN 2.1>,
      <created by zg
	started at 2024-02-09 11:42:58.382 +0100,
	POWCHK enabled, PULCHK disabled,
       configuration hash MD5:
       DF F4 33 A6 A7 A5 A1 E4 0A 37 08 D7 3A 54 E2 15
       data hash MD5: 2K * 512
       C3 80 19 4A AA B5 56 92 A8 23 FE 18 06 50 9B 36>)
(   2,<2024-02-09 14:19:56.181 +0100>,<nmrsu>,<AV500>,<audit>,<TOPSPIN 2.1>,
      <user comment:
       ICON-NMR User ID: akeisenreich
       data hash MD5: 2K * 512
       C3 80 19 4A AA B5 56 92 A8 23 FE 18 06 50 9B 36>)
##END=

$$ hash MD5
$$ E9 60 11 97 E7 59 80 40 74 7D A9 99 0F 8D D7 88
