# Supplementary material for: Studies of α′,β′‐Epoxyketone Synthesis by Small‐Molecule Flavins and Flavoenzymes
Source: Angew Chem Int Ed Engl. 2025 Oct 14;64(47):e202512568. doi: 10.1002/anie.202512568 (PMC12624316; doi:10.1002/anie.202512568)
Supplement: Supplementary file 2 — Supporting Information [file ANIE-64-e202512568-s002.zip › Assay NMR Raw Data/Epoxomicin NMR/Epoxymicin-Ref-2D-auto/11/pdata/1/auditp.txt]

##TITLE= Audit trail, TOPSPIN		Version 2.1
##JCAMPDX= 5.01
##ORIGIN= Bruker BioSpin GmbH
##OWNER= nmrsu
$$ C:\/data/akeisenreich/nmr/Epoxymicin-Ref-2D-auto/11/pdata/1/auditp.txt
##AUDIT TRAIL=  $$ (NUMBER, WHEN, WHO, WHERE, PROCESS, VERSION, WHAT)
(   1,<2024-02-09 11:42:58.382 +0100>,<nmrsu>,<AV500>,<go>,<TOPSPIN 2.1>,
      <acquisition in progress>)
(   2,<2024-02-09 11:56:58.890 +0100>,<nmrsu>,<AV500>,<proc2d>,<TOPSPIN 2.1>,
      <Start of raw data processing
       xfb F2: SI = 2K WDW = 3 SSB = 0 FT_mod = 6 PKNL = 1 F1: SI = 2K ME_mod = 2 NCOEF = 80 WDW = 3 SSB = 0 FT_mod = 6 PH_mod = 2
       data hash MD5: 2K * 2K
       55 5C 03 7B A2 FD 82 D3 1F 69 14 D3 D2 08 AB C6>)
(   3,<2024-02-09 14:19:56.353 +0100>,<nmrsu>,<AV500>,<audit>,<TOPSPIN 2.1>,
      <user comment:
       ICON-NMR User ID: akeisenreich
       data hash MD5: 2K * 2K
       55 5C 03 7B A2 FD 82 D3 1F 69 14 D3 D2 08 AB C6>)
##END=

$$ hash MD5
$$ 5E FE AF CB 32 85 67 4C 7F 43 89 B7 1B CE 6B D2
