# Supplementary material for: Studies of α′,β′‐Epoxyketone Synthesis by Small‐Molecule Flavins and Flavoenzymes
Source: Angew Chem Int Ed Engl. 2025 Oct 14;64(47):e202512568. doi: 10.1002/anie.202512568 (PMC12624316; doi:10.1002/anie.202512568)
Supplement: Supplementary file 2 — Supporting Information [file ANIE-64-e202512568-s002.zip › Assay NMR Raw Data/Epoxomicin NMR/Epoxymicin-Ref-2D-auto/11/pdata/1/curdat2]

##TITLE= Parameter file, TOPSPIN		Version 2.1
##JCAMPDX= 5.0
##DATATYPE= Parameter Values
##NPOINTS= 4	$$ modification sequence number
##ORIGIN= Bruker BioSpin GmbH
##OWNER= nmrsu
$$ 2024-02-09 11:54:29.600 +0100  nmrsu@AV500
$$ C:/data/akeisenreich/nmr/Epoxymicin-Ref-2D-auto/11/pdata/1/curdat2
$$ process C:\Bruker\TOPSPIN\prog\mod\dataserver.exe
##$DU2= <C:>
##$DU3= <C:>
##$EXPNO2= 10
##$EXPNO3= 10
##$NAME2= <Epoxymicin-Ref-2D-auto>
##$NAME3= <Epoxymicin-Ref-2D-auto>
##$PROCNO2= 1
##$PROCNO3= 1
##$TYPE= <nmr>
##$USER2= <akeisenreich>
##$USER3= <akeisenreich>
##END=
