# Supplementary material for: Studies of α′,β′‐Epoxyketone Synthesis by Small‐Molecule Flavins and Flavoenzymes
Source: Angew Chem Int Ed Engl. 2025 Oct 14;64(47):e202512568. doi: 10.1002/anie.202512568 (PMC12624316; doi:10.1002/anie.202512568)
Supplement: Supplementary file 2 — Supporting Information [file ANIE-64-e202512568-s002.zip › Assay NMR Raw Data/Epoxomicin NMR/Epoxymicin-Ref-2D-auto/12/audita.txt]

##TITLE= Audit trail, TOPSPIN		Version 2.1
##JCAMPDX= 5.01
##ORIGIN= Bruker BioSpin GmbH
##OWNER= nmrsu
$$ C:\/data/akeisenreich/nmr/Epoxymicin-Ref-2D-auto/12/audita.txt
##AUDIT TRAIL=  $$ (NUMBER, WHEN, WHO, WHERE, PROCESS, VERSION, WHAT)
(   1,<2024-02-10 00:42:25.223 +0100>,<nmrsu>,<AV500>,<go>,<TOPSPIN 2.1>,
      <created by zg
	started at 2024-02-09 14:20:24.792 +0100,
	POWCHK enabled, PULCHK disabled,
       configuration hash MD5:
       DF F4 33 A6 A7 A5 A1 E4 0A 37 08 D7 3A 54 E2 15
       data hash MD5: 2K * 512
       29 82 88 31 55 E7 8B EE 9E 9E C2 30 23 C6 84 02>)
(   2,<2024-02-10 00:42:29.208 +0100>,<nmrsu>,<AV500>,<audit>,<TOPSPIN 2.1>,
      <user comment:
       ICON-NMR User ID: akeisenreich
       data hash MD5: 2K * 512
       29 82 88 31 55 E7 8B EE 9E 9E C2 30 23 C6 84 02>)
##END=

$$ hash MD5
$$ 97 55 DF F5 19 14 77 6F 96 BE 35 EA 06 89 47 25
