# Supplementary material for: Studies of α′,β′‐Epoxyketone Synthesis by Small‐Molecule Flavins and Flavoenzymes
Source: Angew Chem Int Ed Engl. 2025 Oct 14;64(47):e202512568. doi: 10.1002/anie.202512568 (PMC12624316; doi:10.1002/anie.202512568)
Supplement: Supplementary file 2 — Supporting Information [file ANIE-64-e202512568-s002.zip › Assay NMR Raw Data/Epoxomicin NMR/Epoxymicin-Ref-2D-auto/12/pdata/1/auditp.txt]

##TITLE= Audit trail, TOPSPIN		Version 2.1
##JCAMPDX= 5.01
##ORIGIN= Bruker BioSpin GmbH
##OWNER= nmrsu
$$ C:\/data/akeisenreich/nmr/Epoxymicin-Ref-2D-auto/12/pdata/1/auditp.txt
##AUDIT TRAIL=  $$ (NUMBER, WHEN, WHO, WHERE, PROCESS, VERSION, WHAT)
(   1,<2024-02-09 14:20:24.792 +0100>,<nmrsu>,<AV500>,<go>,<TOPSPIN 2.1>,
      <acquisition in progress>)
(   2,<2024-02-09 16:43:07.676 +0100>,<nmrsu>,<AV500>,<proc2d>,<TOPSPIN 2.1>,
      <Start of raw data processing
       xfb F2: SI = 2K WDW = 4 SSB = 2 FT_mod = 6 PKNL = 1 PHC0 = 95.58345 PHC1 = 4.5 F1: SI = 2K ME_mod = 1 NCOEF = 60 WDW = 4 SSB = 2 FT_mod = 5 PHC0 = 0 PHC1 = 0
       data hash MD5: 2K * 2K
       CF 65 B0 95 4B 1A 35 FD 8F 83 B7 55 E6 63 CE 2C>)
(   3,<2024-02-10 00:42:29.395 +0100>,<nmrsu>,<AV500>,<audit>,<TOPSPIN 2.1>,
      <user comment:
       ICON-NMR User ID: akeisenreich
       data hash MD5: 2K * 2K
       CF 65 B0 95 4B 1A 35 FD 8F 83 B7 55 E6 63 CE 2C>)
##END=

$$ hash MD5
$$ 22 E9 5A 02 5A 1C 14 69 48 C2 5A BC E9 DC BD 5E
