# Supplementary material for: Studies of α′,β′‐Epoxyketone Synthesis by Small‐Molecule Flavins and Flavoenzymes
Source: Angew Chem Int Ed Engl. 2025 Oct 14;64(47):e202512568. doi: 10.1002/anie.202512568 (PMC12624316; doi:10.1002/anie.202512568)
Supplement: Supplementary file 2 — Supporting Information [file ANIE-64-e202512568-s002.zip › Assay NMR Raw Data/Epoxomicin NMR/Epoxymicin-Ref-2D-auto/12/pdata/1/clevels]

##TITLE= Parameter file, TOPSPIN		Version 2.1
##JCAMPDX= 5.0
##DATATYPE= Parameter Values
##NPOINTS= 8	$$ modification sequence number
##ORIGIN= Bruker BioSpin GmbH
##OWNER= nmrsu
$$ 2024-02-09 15:53:59.428 +0100  nmrsu@AV500
$$ C:/data/akeisenreich/nmr/Epoxymicin-Ref-2D-auto/12/pdata/1/clevels
$$ process C:\Bruker\TOPSPIN\prog\mod\dataserver.exe
##$LEVELS= (0..255)
-3860062.6072608 -2144479.226256 -1191377.34792 -661876.3044 -367709.058
-204282.81 -113490.45 -63050.25 63050.25 113490.45 204282.81 367709.058
661876.3044 1191377.34792 2144479.226256 3860062.6072608 0 0 0 0 0 0 0
0 0 0 0 0 0 0 0 0 0 0 0 0 0 0 0 0 0 0 0 0 0 0 0 0 0 0 0 0 0 0 0 0 0 0 0
0 0 0 0 0 0 0 0 0 0 0 0 0 0 0 0 0 0 0 0 0 0 0 0 0 0 0 0 0 0 0 0 0 0 0 0
0 0 0 0 0 0 0 0 0 0 0 0 0 0 0 0 0 0 0 0 0 0 0 0 0 0 0 0 0 0 0 0 0 0 0 0
0 0 0 0 0 0 0 0 0 0 0 0 0 0 0 0 0 0 0 0 0 0 0 0 0 0 0 0 0 0 0 0 0 0 0 0
0 0 0 0 0 0 0 0 0 0 0 0 0 0 0 0 0 0 0 0 0 0 0 0 0 0 0 0 0 0 0 0 0 0 0 0
0 0 0 0 0 0 0 0 0 0 0 0 0 0 0 0 0 0 0 0 0 0 0 0 0 0 0 0 0 0 0 0 0 0 0 0
0 0 0 0 0 0 0 0 0 0 0 0 0 0 0 0 0
##$LEVSIGN= 3
##$MAXLEV= 8
##$METHOD= 0
##$NEGBASE= -63050.25
##$NEGINCR= 1.8
##$POSBASE= 63050.25
##$POSINCR= 1.8
##END=
