# Supplementary material for: Studies of α′,β′‐Epoxyketone Synthesis by Small‐Molecule Flavins and Flavoenzymes
Source: Angew Chem Int Ed Engl. 2025 Oct 14;64(47):e202512568. doi: 10.1002/anie.202512568 (PMC12624316; doi:10.1002/anie.202512568)
Supplement: Supplementary file 2 — Supporting Information [file ANIE-64-e202512568-s002.zip › Assay NMR Raw Data/Epoxomicin NMR/Epoxymicin-Ref-2D-auto/14/acqu2s]

##TITLE= Parameter file, TOPSPIN		Version 2.1
##JCAMPDX= 5.0
##DATATYPE= Parameter Values
##NPOINTS= 513	$$ modification sequence number
##ORIGIN= Bruker BioSpin GmbH
##OWNER= nmrsu
$$ 2024-02-11 22:43:09.712 +0100  nmrsu@AV500
$$ C:\/data/akeisenreich/nmr/Epoxymicin-Ref-2D-auto/14/acqu2s
$$ process C:\Bruker\TOPSPIN\prog\mod\go.exe
##$BF1= 125.757789
##$FnMODE= 3
##$NUC1= <13C>
##$O1= 6287.88945
##$SFO1= 125.76407688945
##$SW= 200
##$SW_h= 25152.81537789
##$TD= 512
##END=
