# Supplementary material for: Studies of α′,β′‐Epoxyketone Synthesis by Small‐Molecule Flavins and Flavoenzymes
Source: Angew Chem Int Ed Engl. 2025 Oct 14;64(47):e202512568. doi: 10.1002/anie.202512568 (PMC12624316; doi:10.1002/anie.202512568)
Supplement: Supplementary file 2 — Supporting Information [file ANIE-64-e202512568-s002.zip › Assay NMR Raw Data/Epoxomicin NMR/Epoxymicin-Ref-2D-auto/14/audita.txt]

##TITLE= Audit trail, TOPSPIN		Version 2.1
##JCAMPDX= 5.01
##ORIGIN= Bruker BioSpin GmbH
##OWNER= nmrsu
$$ C:\/data/akeisenreich/nmr/Epoxymicin-Ref-2D-auto/14/audita.txt
##AUDIT TRAIL=  $$ (NUMBER, WHEN, WHO, WHERE, PROCESS, VERSION, WHAT)
(   1,<2024-02-11 22:43:09.931 +0100>,<nmrsu>,<AV500>,<go>,<TOPSPIN 2.1>,
      <created by zg
	started at 2024-02-11 02:00:27.868 +0100,
	POWCHK enabled, PULCHK disabled,
       configuration hash MD5:
       DF F4 33 A6 A7 A5 A1 E4 0A 37 08 D7 3A 54 E2 15
       data hash MD5: 2K * 512
       B6 24 6F 50 C7 86 62 46 29 49 51 D2 CA C6 86 9A>)
(   2,<2024-02-11 22:43:13.009 +0100>,<nmrsu>,<AV500>,<audit>,<TOPSPIN 2.1>,
      <user comment:
       ICON-NMR User ID: akeisenreich
       data hash MD5: 2K * 512
       B6 24 6F 50 C7 86 62 46 29 49 51 D2 CA C6 86 9A>)
##END=

$$ hash MD5
$$ FF 85 70 E3 E2 07 D0 CE 88 DF 25 F1 43 30 4A 09
