# Supplementary material for: Studies of α′,β′‐Epoxyketone Synthesis by Small‐Molecule Flavins and Flavoenzymes
Source: Angew Chem Int Ed Engl. 2025 Oct 14;64(47):e202512568. doi: 10.1002/anie.202512568 (PMC12624316; doi:10.1002/anie.202512568)
Supplement: Supplementary file 3 — Supporting Information [file ANIE-64-e202512568-s001.zip]

Archive with 636 entries (525 files):
- NMR Data/
- NMR Data/NMR Processed Files/
- NMR Data/NMR Processed Files/Compound 10/
- NMR Data/NMR Processed Files/Compound 10/Compound 10_13C.mnova
- NMR Data/NMR Processed Files/Compound 10/Compound 10_1H.mnova
- NMR Data/NMR Processed Files/Compound 11/
- NMR Data/NMR Processed Files/Compound 11/Compound 11_13C.mnova
- NMR Data/NMR Processed Files/Compound 11/Compound 11_1H.mnova
- NMR Data/NMR Processed Files/Compound 12/
- NMR Data/NMR Processed Files/Compound 12/Compound 12_13C.mnova
- NMR Data/NMR Processed Files/Compound 12/Compound 12_1H.mnova
- NMR Data/NMR Processed Files/Compound 14/
- NMR Data/NMR Processed Files/Compound 14/Compound 14_13C.mnova
- NMR Data/NMR Processed Files/Compound 14/Compound 14_1H.mnova
- NMR Data/NMR Processed Files/Compound 15/
- NMR Data/NMR Processed Files/Compound 15/Compound 15_1H.mnova
- NMR Data/NMR Processed Files/Compound 16/
- NMR Data/NMR Processed Files/Compound 16/Compound 16_13C.mnova
- NMR Data/NMR Processed Files/Compound 16/Compound 16_1H.mnova
- NMR Data/NMR Processed Files/Compound 17/
- NMR Data/NMR Processed Files/Compound 17/Compound 17_13C.mnova
- NMR Data/NMR Processed Files/Compound 17/Compound 17_1H.mnova
- NMR Data/NMR Processed Files/Compound S1/
- NMR Data/NMR Processed Files/Compound S1/Compound S1_1H.mnova
- NMR Data/NMR Processed Files/Compound S2/
- NMR Data/NMR Processed Files/Compound S2/Compound S2_1H.mnova
- NMR Data/NMR Processed Files/Compound S3/
- NMR Data/NMR Processed Files/Compound S3/Compound S3_1H.mnova
- NMR Data/NMR Processed Files/Compound S4/
- NMR Data/NMR Processed Files/Compound S4/Compound S4_13C.mnova
- NMR Data/NMR Processed Files/Compound S4/Compound S4_1H.mnova
- NMR Data/NMR Processed Files/Compound S5/
- NMR Data/NMR Processed Files/Compound S5/Compound S5_13C.mnova
- NMR Data/NMR Processed Files/Compound S5/Compound S5_1H.mnova
- NMR Data/NMR Processed Files/Compound S6/
- NMR Data/NMR Processed Files/Compound S6/Compound S6_13C.mnova
- NMR Data/NMR Processed Files/Compound S6/Compound S6_1H.mnova
- NMR Data/NMR Processed Files/Compound [13C2]15/
- NMR Data/NMR Processed Files/Compound [13C2]15/Compound [13C2]15_13C.mnova
- NMR Data/NMR Processed Files/Compound [13C2]15/Compound [13C2]15_1H.mnova
- NMR Data/NMR Processed Files/Compound [13C2]17/
- NMR Data/NMR Processed Files/Compound [13C2]17/Compound [13C2]17_13C.mnova
- NMR Data/NMR Processed Files/Compound [13C2]17/Compound [13C2]17_1H.mnova
- NMR Data/NMR Raw Data/
- NMR Data/NMR Raw Data/Compound 10 - Kopfgruppe verseift - AW-23-225cr/
- NMR Data/NMR Raw Data/Compound 10 - Kopfgruppe verseift - AW-23-225cr/10/
- NMR Data/NMR Raw Data/Compound 10 - Kopfgruppe verseift - AW-23-225cr/10/acqu
- NMR Data/NMR Raw Data/Compound 10 - Kopfgruppe verseift - AW-23-225cr/10/acqus
- NMR Data/NMR Raw Data/Compound 10 - Kopfgruppe verseift - AW-23-225cr/10/audita.txt
- NMR Data/NMR Raw Data/Compound 10 - Kopfgruppe verseift - AW-23-225cr/10/fid
- NMR Data/NMR Raw Data/Compound 10 - Kopfgruppe verseift - AW-23-225cr/10/format.temp
- NMR Data/NMR Raw Data/Compound 10 - Kopfgruppe verseift - AW-23-225cr/10/fq1list
- NMR Data/NMR Raw Data/Compound 10 - Kopfgruppe verseift - AW-23-225cr/10/pdata/
- NMR Data/NMR Raw Data/Compound 10 - Kopfgruppe verseift - AW-23-225cr/10/pdata/1/
- NMR Data/NMR Raw Data/Compound 10 - Kopfgruppe verseift - AW-23-225cr/10/pdata/1/outd
- NMR Data/NMR Raw Data/Compound 10 - Kopfgruppe verseift - AW-23-225cr/10/pdata/1/proc
- NMR Data/NMR Raw Data/Compound 10 - Kopfgruppe verseift - AW-23-225cr/10/pdata/1/procs
- NMR Data/NMR Raw Data/Compound 10 - Kopfgruppe verseift - AW-23-225cr/10/pdata/1/title
- NMR Data/NMR Raw Data/Compound 10 - Kopfgruppe verseift - AW-23-225cr/10/precom.output
- NMR Data/NMR Raw Data/Compound 10 - Kopfgruppe verseift - AW-23-225cr/10/prosol_History
- NMR Data/NMR Raw Data/Compound 10 - Kopfgruppe verseift - AW-23-225cr/10/pulseprogram
- NMR Data/NMR Raw Data/Compound 10 - Kopfgruppe verseift - AW-23-225cr/10/scon2
- NMR Data/NMR Raw Data/Compound 10 - Kopfgruppe verseift - AW-23-225cr/10/shimvalues
- NMR Data/NMR Raw Data/Compound 10 - Kopfgruppe verseift - AW-23-225cr/10/specpar
- NMR Data/NMR Raw Data/Compound 10 - Kopfgruppe verseift - AW-23-225cr/10/stanprogram3356
- NMR Data/NMR Raw Data/Compound 10 - Kopfgruppe verseift - AW-23-225cr/10/uxnmr.info
- NMR Data/NMR Raw Data/Compound 10 - Kopfgruppe verseift - AW-23-225cr/10/uxnmr.par
- NMR Data/NMR Raw Data/Compound 10 - Kopfgruppe verseift - AW-23-225cr/11/
- NMR Data/NMR Raw Data/Compound 10 - Kopfgruppe verseift - AW-23-225cr/11/acqu
- NMR Data/NMR Raw Data/Compound 10 - Kopfgruppe verseift - AW-23-225cr/11/acqus
- NMR Data/NMR Raw Data/Compound 10 - Kopfgruppe verseift - AW-23-225cr/11/audita.txt
- NMR Data/NMR Raw Data/Compound 10 - Kopfgruppe verseift - AW-23-225cr/11/cpdprg2
- NMR Data/NMR Raw Data/Compound 10 - Kopfgruppe verseift - AW-23-225cr/11/fid
- NMR Data/NMR Raw Data/Compound 10 - Kopfgruppe verseift - AW-23-225cr/11/format.temp
- NMR Data/NMR Raw Data/Compound 10 - Kopfgruppe verseift - AW-23-225cr/11/fq1list
- NMR Data/NMR Raw Data/Compound 10 - Kopfgruppe verseift - AW-23-225cr/11/pdata/
- NMR Data/NMR Raw Data/Compound 10 - Kopfgruppe verseift - AW-23-225cr/11/pdata/1/
- NMR Data/NMR Raw Data/Compound 10 - Kopfgruppe verseift - AW-23-225cr/11/pdata/1/outd
- NMR Data/NMR Raw Data/Compound 10 - Kopfgruppe verseift - AW-23-225cr/11/pdata/1/proc
- NMR Data/NMR Raw Data/Compound 10 - Kopfgruppe verseift - AW-23-225cr/11/pdata/1/procs
- NMR Data/NMR Raw Data/Compound 10 - Kopfgruppe verseift - AW-23-225cr/11/pdata/1/title
- NMR Data/NMR Raw Data/Compound 10 - Kopfgruppe verseift - AW-23-225cr/11/precom.output
- NMR Data/NMR Raw Data/Compound 10 - Kopfgruppe verseift - AW-23-225cr/11/prosol_History
- NMR Data/NMR Raw Data/Compound 10 - Kopfgruppe verseift - AW-23-225cr/11/pulseprogram
- NMR Data/NMR Raw Data/Compound 10 - Kopfgruppe verseift - AW-23-225cr/11/scon2
- NMR Data/NMR Raw Data/Compound 10 - Kopfgruppe verseift - AW-23-225cr/11/shimvalues
- NMR Data/NMR Raw Data/Compound 10 - Kopfgruppe verseift - AW-23-225cr/11/specpar
- NMR Data/NMR Raw Data/Compound 10 - Kopfgruppe verseift - AW-23-225cr/11/stanprogram3356
- NMR Data/NMR Raw Data/Compound 10 - Kopfgruppe verseift - AW-23-225cr/11/uxnmr.info
- NMR Data/NMR Raw Data/Compound 10 - Kopfgruppe verseift - AW-23-225cr/11/uxnmr.par
- NMR Data/NMR Raw Data/Compound 11 - Keton - AW-22-339-cryo/
- NMR Data/NMR Raw Data/Compound 11 - Keton - AW-22-339-cryo/10/
- NMR Data/NMR Raw Data/Compound 11 - Keton - AW-22-339-cryo/10/acqu
- NMR Data/NMR Raw Data/Compound 11 - Keton - AW-22-339-cryo/10/acqus
- NMR Data/NMR Raw Data/Compound 11 - Keton - AW-22-339-cryo/10/audita.txt
- NMR Data/NMR Raw Data/Compound 11 - Keton - AW-22-339-cryo/10/fid
- NMR Data/NMR Raw Data/Compound 11 - Keton - AW-22-339-cryo/10/format.temp
- NMR Data/NMR Raw Data/Compound 11 - Keton - AW-22-339-cryo/10/fq1list
- NMR Data/NMR Raw Data/Compound 11 - Keton - AW-22-339-cryo/10/pdata/
- NMR Data/NMR Raw Data/Compound 11 - Keton - AW-22-339-cryo/10/pdata/1/
- NMR Data/NMR Raw Data/Compound 11 - Keton - AW-22-339-cryo/10/pdata/1/outd
- NMR Data/NMR Raw Data/Compound 11 - Keton - AW-22-339-cryo/10/pdata/1/proc
- NMR Data/NMR Raw Data/Compound 11 - Keton - AW-22-339-cryo/10/pdata/1/procs
- NMR Data/NMR Raw Data/Compound 11 - Keton - AW-22-339-cryo/10/pdata/1/title
- NMR Data/NMR Raw Data/Compound 11 - Keton - AW-22-339-cryo/10/precom.output
- NMR Data/NMR Raw Data/Compound 11 - Keton - AW-22-339-cryo/10/prosol_History
- NMR Data/NMR Raw Data/Compound 11 - Keton - AW-22-339-cryo/10/pulseprogram
- NMR Data/NMR Raw Data/Compound 11 - Keton - AW-22-339-cryo/10/scon2
- NMR Data/NMR Raw Data/Compound 11 - Keton - AW-22-339-cryo/10/shimvalues
- NMR Data/NMR Raw Data/Compound 11 - Keton - AW-22-339-cryo/10/specpar
- NMR Data/NMR Raw Data/Compound 11 - Keton - AW-22-339-cryo/10/stanprogram4760
- NMR Data/NMR Raw Data/Compound 11 - Keton - AW-22-339-cryo/10/uxnmr.info
- NMR Data/NMR Raw Data/Compound 11 - Keton - AW-22-339-cryo/10/uxnmr.par
- NMR Data/NMR Raw Data/Compound 11 - Keton - AW-22-339-cryo/11/
- NMR Data/NMR Raw Data/Compound 11 - Keton - AW-22-339-cryo/11/acqu
- NMR Data/NMR Raw Data/Compound 11 - Keton - AW-22-339-cryo/11/acqus
- NMR Data/NMR Raw Data/Compound 11 - Keton - AW-22-339-cryo/11/audita.txt
- NMR Data/NMR Raw Data/Compound 11 - Keton - AW-22-339-cryo/11/cpdprg2
- NMR Data/NMR Raw Data/Compound 11 - Keton - AW-22-339-cryo/11/fid
- NMR Data/NMR Raw Data/Compound 11 - Keton - AW-22-339-cryo/11/format.temp
- NMR Data/NMR Raw Data/Compound 11 - Keton - AW-22-339-cryo/11/fq1list
- NMR Data/NMR Raw Data/Compound 11 - Keton - AW-22-339-cryo/11/pdata/
- NMR Data/NMR Raw Data/Compound 11 - Keton - AW-22-339-cryo/11/pdata/1/
- NMR Data/NMR Raw Data/Compound 11 - Keton - AW-22-339-cryo/11/pdata/1/outd
- NMR Data/NMR Raw Data/Compound 11 - Keton - AW-22-339-cryo/11/pdata/1/proc
- NMR Data/NMR Raw Data/Compound 11 - Keton - AW-22-339-cryo/11/pdata/1/procs
- NMR Data/NMR Raw Data/Compound 11 - Keton - AW-22-339-cryo/11/pdata/1/title
- NMR Data/NMR Raw Data/Compound 11 - Keton - AW-22-339-cryo/11/precom.output
- NMR Data/NMR Raw Data/Compound 11 - Keton - AW-22-339-cryo/11/prosol_History
- NMR Data/NMR Raw Data/Compound 11 - Keton - AW-22-339-cryo/11/pulseprogram
- NMR Data/NMR Raw Data/Compound 11 - Keton - AW-22-339-cryo/11/scon2
- NMR Data/NMR Raw Data/Compound 11 - Keton - AW-22-339-cryo/11/shimvalues
- NMR Data/NMR Raw Data/Compound 11 - Keton - AW-22-339-cryo/11/specpar
- NMR Data/NMR Raw Data/Compound 11 - Keton - AW-22-339-cryo/11/stanprogram4760
- NMR Data/NMR Raw Data/Compound 11 - Keton - AW-22-339-cryo/11/uxnmr.info
- NMR Data/NMR Raw Data/Compound 11 - Keton - AW-22-339-cryo/11/uxnmr.par
- NMR Data/NMR Raw Data/Compound 12 - Flavin - AW-21-FE-10-C2F2-cryo/
- NMR Data/NMR Raw Data/Compound 12 - Flavin - AW-21-FE-10-C2F2-cryo/10/
- NMR Data/NMR Raw Data/Compound 12 - Flavin - AW-21-FE-10-C2F2-cryo/10/acqu
- NMR Data/NMR Raw Data/Compound 12 - Flavin - AW-21-FE-10-C2F2-cryo/10/acqus
- NMR Data/NMR Raw Data/Compound 12 - Flavin - AW-21-FE-10-C2F2-cryo/10/audita.txt
- NMR Data/NMR Raw Data/Compound 12 - Flavin - AW-21-FE-10-C2F2-cryo/10/fid
- NMR Data/NMR Raw Data/Compound 12 - Flavin - AW-21-FE-10-C2F2-cryo/10/format.temp
- NMR Data/NMR Raw Data/Compound 12 - Flavin - AW-21-FE-10-C2F2-cryo/10/fq1list
- NMR Data/NMR Raw Data/Compound 12 - Flavin - AW-21-FE-10-C2F2-cryo/10/LOGS-47306-1.html
- NMR Data/NMR Raw Data/Compound 12 - Flavin - AW-21-FE-10-C2F2-cryo/10/pdata/
- NMR Data/NMR Raw Data/Compound 12 - Flavin - AW-21-FE-10-C2F2-cryo/10/pdata/1/
- NMR Data/NMR Raw Data/Compound 12 - Flavin - AW-21-FE-10-C2F2-cryo/10/pdata/1/outd
- NMR Data/NMR Raw Data/Compound 12 - Flavin - AW-21-FE-10-C2F2-cryo/10/pdata/1/proc
- NMR Data/NMR Raw Data/Compound 12 - Flavin - AW-21-FE-10-C2F2-cryo/10/pdata/1/procs
- NMR Data/NMR Raw Data/Compound 12 - Flavin - AW-21-FE-10-C2F2-cryo/10/pdata/1/title
- NMR Data/NMR Raw Data/Compound 12 - Flavin - AW-21-FE-10-C2F2-cryo/10/precom.output
- NMR Data/NMR Raw Data/Compound 12 - Flavin - AW-21-FE-10-C2F2-cryo/10/prosol_History
- NMR Data/NMR Raw Data/Compound 12 - Flavin - AW-21-FE-10-C2F2-cryo/10/pulseprogram
- NMR Data/NMR Raw Data/Compound 12 - Flavin - AW-21-FE-10-C2F2-cryo/10/scon2
- NMR Data/NMR Raw Data/Compound 12 - Flavin - AW-21-FE-10-C2F2-cryo/10/shimvalues
- NMR Data/NMR Raw Data/Compound 12 - Flavin - AW-21-FE-10-C2F2-cryo/10/specpar
- NMR Data/NMR Raw Data/Compound 12 - Flavin - AW-21-FE-10-C2F2-cryo/10/stanprogram10340
- NMR Data/NMR Raw Data/Compound 12 - Flavin - AW-21-FE-10-C2F2-cryo/10/uxnmr.info
- NMR Data/NMR Raw Data/Compound 12 - Flavin - AW-21-FE-10-C2F2-cryo/10/uxnmr.par
- NMR Data/NMR Raw Data/Compound 12 - Flavin - AW-21-FE-10-C2F2-cryo/11/
- NMR Data/NMR Raw Data/Compound 12 - Flavin - AW-21-FE-10-C2F2-cryo/11/acqu
- NMR Data/NMR Raw Data/Compound 12 - Flavin - AW-21-FE-10-C2F2-cryo/11/acqus
- NMR Data/NMR Raw Data/Compound 12 - Flavin - AW-21-FE-10-C2F2-cryo/11/audita.txt
- NMR Data/NMR Raw Data/Compound 12 - Flavin - AW-21-FE-10-C2F2-cryo/11/cpdprg2
- NMR Data/NMR Raw Data/Compound 12 - Flavin - AW-21-FE-10-C2F2-cryo/11/fid
- NMR Data/NMR Raw Data/Compound 12 - Flavin - AW-21-FE-10-C2F2-cryo/11/format.temp
- NMR Data/NMR Raw Data/Compound 12 - Flavin - AW-21-FE-10-C2F2-cryo/11/fq1list
- NMR Data/NMR Raw Data/Compound 12 - Flavin - AW-21-FE-10-C2F2-cryo/11/LOGS-47306-2.html
- NMR Data/NMR Raw Data/Compound 12 - Flavin - AW-21-FE-10-C2F2-cryo/11/pdata/
- NMR Data/NMR Raw Data/Compound 12 - Flavin - AW-21-FE-10-C2F2-cryo/11/pdata/1/
- NMR Data/NMR Raw Data/Compound 12 - Flavin - AW-21-FE-10-C2F2-cryo/11/pdata/1/outd
- NMR Data/NMR Raw Data/Compound 12 - Flavin - AW-21-FE-10-C2F2-cryo/11/pdata/1/proc
- NMR Data/NMR Raw Data/Compound 12 - Flavin - AW-21-FE-10-C2F2-cryo/11/pdata/1/procs
- NMR Data/NMR Raw Data/Compound 12 - Flavin - AW-21-FE-10-C2F2-cryo/11/pdata/1/title
- NMR Data/NMR Raw Data/Compound 12 - Flavin - AW-21-FE-10-C2F2-cryo/11/precom.output
- NMR Data/NMR Raw Data/Compound 12 - Flavin - AW-21-FE-10-C2F2-cryo/11/prosol_History
- NMR Data/NMR Raw Data/Compound 12 - Flavin - AW-21-FE-10-C2F2-cryo/11/pulseprogram
- NMR Data/NMR Raw Data/Compound 12 - Flavin - AW-21-FE-10-C2F2-cryo/11/scon2
- NMR Data/NMR Raw Data/Compound 12 - Flavin - AW-21-FE-10-C2F2-cryo/11/shimvalues
- NMR Data/NMR Raw Data/Compound 12 - Flavin - AW-21-FE-10-C2F2-cryo/11/specpar
- NMR Data/NMR Raw Data/Compound 12 - Flavin - AW-21-FE-10-C2F2-cryo/11/stanprogram10340
- NMR Data/NMR Raw Data/Compound 12 - Flavin - AW-21-FE-10-C2F2-cryo/11/uxnmr.info
- NMR Data/NMR Raw Data/Compound 12 - Flavin - AW-21-FE-10-C2F2-cryo/11/uxnmr.par
- NMR Data/NMR Raw Data/Compound 14 - Ungesättigtes Keton - AW-23-229-cryo/
- NMR Data/NMR Raw Data/Compound 14 - Ungesättigtes Keton - AW-23-229-cryo/10/
- NMR Data/NMR Raw Data/Compound 14 - Ungesättigtes Keton - AW-23-229-cryo/10/acqu
- NMR Data/NMR Raw Data/Compound 14 - Ungesättigtes Keton - AW-23-229-cryo/10/acqus
- NMR Data/NMR Raw Data/Compound 14 - Ungesättigtes Keton - AW-23-229-cryo/10/audita.txt
- NMR Data/NMR Raw Data/Compound 14 - Ungesättigtes Keton - AW-23-229-cryo/10/fid
- NMR Data/NMR Raw Data/Compound 14 - Ungesättigtes Keton - AW-23-229-cryo/10/format.temp
- NMR Data/NMR Raw Data/Compound 14 - Ungesättigtes Keton - AW-23-229-cryo/10/fq1list
- NMR Data/NMR Raw Data/Compound 14 - Ungesättigtes Keton - AW-23-229-cryo/10/pdata/
- NMR Data/NMR Raw Data/Compound 14 - Ungesättigtes Keton - AW-23-229-cryo/10/pdata/1/
- NMR Data/NMR Raw Data/Compound 14 - Ungesättigtes Keton - AW-23-229-cryo/10/pdata/1/outd
- NMR Data/NMR Raw Data/Compound 14 - Ungesättigtes Keton - AW-23-229-cryo/10/pdata/1/proc
- NMR Data/NMR Raw Data/Compound 14 - Ungesättigtes Keton - AW-23-229-cryo/10/pdata/1/procs
- NMR Data/NMR Raw Data/Compound 14 - Ungesättigtes Keton - AW-23-229-cryo/10/pdata/1/title
- NMR Data/NMR Raw Data/Compound 14 - Ungesättigtes Keton - AW-23-229-cryo/10/precom.output
- NMR Data/NMR Raw Data/Compound 14 - Ungesättigtes Keton - AW-23-229-cryo/10/prosol_History
- NMR Data/NMR Raw Data/Compound 14 - Ungesättigtes Keton - AW-23-229-cryo/10/pulseprogram
- NMR Data/NMR Raw Data/Compound 14 - Ungesättigtes Keton - AW-23-229-cryo/10/scon2
- NMR Data/NMR Raw Data/Compound 14 - Ungesättigtes Keton - AW-23-229-cryo/10/shimvalues
- NMR Data/NMR Raw Data/Compound 14 - Ungesättigtes Keton - AW-23-229-cryo/10/specpar
- NMR Data/NMR Raw Data/Compound 14 - Ungesättigtes Keton - AW-23-229-cryo/10/stanprogram4760
- NMR Data/NMR Raw Data/Compound 14 - Ungesättigtes Keton - AW-23-229-cryo/10/uxnmr.info
- NMR Data/NMR Raw Data/Compound 14 - Ungesättigtes Keton - AW-23-229-cryo/10/uxnmr.par
- NMR Data/NMR Raw Data/Compound 14 - Ungesättigtes Keton - AW-23-229-cryo/11/
- NMR Data/NMR Raw Data/Compound 14 - Ungesättigtes Keton - AW-23-229-cryo/11/acqu
- NMR Data/NMR Raw Data/Compound 14 - Ungesättigtes Keton - AW-23-229-cryo/11/acqus
- NMR Data/NMR Raw Data/Compound 14 - Ungesättigtes Keton - AW-23-229-cryo/11/audita.txt
- NMR Data/NMR Raw Data/Compound 14 - Ungesättigtes Keton - AW-23-229-cryo/11/cpdprg2
- NMR Data/NMR Raw Data/Compound 14 - Ungesättigtes Keton - AW-23-229-cryo/11/fid
- NMR Data/NMR Raw Data/Compound 14 - Ungesättigtes Keton - AW-23-229-cryo/11/format.temp
- NMR Data/NMR Raw Data/Compound 14 - Ungesättigtes Keton - AW-23-229-cryo/11/fq1list
- NMR Data/NMR Raw Data/Compound 14 - Ungesättigtes Keton - AW-23-229-cryo/11/pdata/
- NMR Data/NMR Raw Data/Compound 14 - Ungesättigtes Keton - AW-23-229-cryo/11/pdata/1/
- NMR Data/NMR Raw Data/Compound 14 - Ungesättigtes Keton - AW-23-229-cryo/11/pdata/1/outd
- NMR Data/NMR Raw Data/Compound 14 - Ungesättigtes Keton - AW-23-229-cryo/11/pdata/1/proc
- NMR Data/NMR Raw Data/Compound 14 - Ungesättigtes Keton - AW-23-229-cryo/11/pdata/1/procs
- NMR Data/NMR Raw Data/Compound 14 - Ungesättigtes Keton - AW-23-229-cryo/11/pdata/1/title
- NMR Data/NMR Raw Data/Compound 14 - Ungesättigtes Keton - AW-23-229-cryo/11/precom.output
- NMR Data/NMR Raw Data/Compound 14 - Ungesättigtes Keton - AW-23-229-cryo/11/prosol_History
- NMR Data/NMR Raw Data/Compound 14 - Ungesättigtes Keton - AW-23-229-cryo/11/pulseprogram
- NMR Data/NMR Raw Data/Compound 14 - Ungesättigtes Keton - AW-23-229-cryo/11/scon2
- NMR Data/NMR Raw Data/Compound 14 - Ungesättigtes Keton - AW-23-229-cryo/11/shimvalues
- NMR Data/NMR Raw Data/Compound 14 - Ungesättigtes Keton - AW-23-229-cryo/11/specpar
- NMR Data/NMR Raw Data/Compound 14 - Ungesättigtes Keton - AW-23-229-cryo/11/stanprogram4760
- NMR Data/NMR Raw Data/Compound 14 - Ungesättigtes Keton - AW-23-229-cryo/11/uxnmr.info
- NMR Data/NMR Raw Data/Compound 14 - Ungesättigtes Keton - AW-23-229-cryo/11/uxnmr.par
- NMR Data/NMR Raw Data/Compound 15 - Kopfgruppe CH3 - AW-23-349-C2-01/
- NMR Data/NMR Raw Data/Compound 15 - Kopfgruppe CH3 - AW-23-349-C2-01/10/
- NMR Data/NMR Raw Data/Compound 15 - Kopfgruppe CH3 - AW-23-349-C2-01/10/acqu
- NMR Data/NMR Raw Data/Compound 15 - Kopfgruppe CH3 - AW-23-349-C2-01/10/acqus
- NMR Data/NMR Raw Data/Compound 15 - Kopfgruppe CH3 - AW-23-349-C2-01/10/audita.txt
- NMR Data/NMR Raw Data/Compound 15 - Kopfgruppe CH3 - AW-23-349-C2-01/10/fid
- NMR Data/NMR Raw Data/Compound 15 - Kopfgruppe CH3 - AW-23-349-C2-01/10/format.temp
- NMR Data/NMR Raw Data/Compound 15 - Kopfgruppe CH3 - AW-23-349-C2-01/10/fq1list
- NMR Data/NMR Raw Data/Compound 15 - Kopfgruppe CH3 - AW-23-349-C2-01/10/pdata/
- NMR Data/NMR Raw Data/Compound 15 - Kopfgruppe CH3 - AW-23-349-C2-01/10/pdata/1/
- NMR Data/NMR Raw Data/Compound 15 - Kopfgruppe CH3 - AW-23-349-C2-01/10/pdata/1/outd
- NMR Data/NMR Raw Data/Compound 15 - Kopfgruppe CH3 - AW-23-349-C2-01/10/pdata/1/proc
- NMR Data/NMR Raw Data/Compound 15 - Kopfgruppe CH3 - AW-23-349-C2-01/10/pdata/1/procs
- NMR Data/NMR Raw Data/Compound 15 - Kopfgruppe CH3 - AW-23-349-C2-01/10/pdata/1/title
- NMR Data/NMR Raw Data/Compound 15 - Kopfgruppe CH3 - AW-23-349-C2-01/10/prosol_History
- NMR Data/NMR Raw Data/Compound 15 - Kopfgruppe CH3 - AW-23-349-C2-01/10/pulseprogram
- NMR Data/NMR Raw Data/Compound 15 - Kopfgruppe CH3 - AW-23-349-C2-01/10/scon2
- NMR Data/NMR Raw Data/Compound 15 - Kopfgruppe CH3 - AW-23-349-C2-01/10/shimvalues
- NMR Data/NMR Raw Data/Compound 15 - Kopfgruppe CH3 - AW-23-349-C2-01/10/specpar
- NMR Data/NMR Raw Data/Compound 15 - Kopfgruppe CH3 - AW-23-349-C2-01/10/uxnmr.info
- NMR Data/NMR Raw Data/Compound 15 - Kopfgruppe CH3 - AW-23-349-C2-01/10/uxnmr.par
- NMR Data/NMR Raw Data/Compound 15 - Kopfgruppe [13C]CH3 - AW-23-184-cryo-OI/
- NMR Data/NMR Raw Data/Compound 15 - Kopfgruppe [13C]CH3 - AW-23-184-cryo-OI/10/
- NMR Data/NMR Raw Data/Compound 15 - Kopfgruppe [13C]CH3 - AW-23-184-cryo-OI/10/acqu
- NMR Data/NMR Raw Data/Compound 15 - Kopfgruppe [13C]CH3 - AW-23-184-cryo-OI/10/acqus
- NMR Data/NMR Raw Data/Compound 15 - Kopfgruppe [13C]CH3 - AW-23-184-cryo-OI/10/audita.txt
- NMR Data/NMR Raw Data/Compound 15 - Kopfgruppe [13C]CH3 - AW-23-184-cryo-OI/10/fid
- NMR Data/NMR Raw Data/Compound 15 - Kopfgruppe [13C]CH3 - AW-23-184-cryo-OI/10/format.temp
- NMR Data/NMR Raw Data/Compound 15 - Kopfgruppe [13C]CH3 - AW-23-184-cryo-OI/10/fq1list
- NMR Data/NMR Raw Data/Compound 15 - Kopfgruppe [13C]CH3 - AW-23-184-cryo-OI/10/pdata/
- NMR Data/NMR Raw Data/Compound 15 - Kopfgruppe [13C]CH3 - AW-23-184-cryo-OI/10/pdata/1/
- NMR Data/NMR Raw Data/Compound 15 - Kopfgruppe [13C]CH3 - AW-23-184-cryo-OI/10/pdata/1/outd
- NMR Data/NMR Raw Data/Compound 15 - Kopfgruppe [13C]CH3 - AW-23-184-cryo-OI/10/pdata/1/proc
- NMR Data/NMR Raw Data/Compound 15 - Kopfgruppe [13C]CH3 - AW-23-184-cryo-OI/10/pdata/1/procs
- NMR Data/NMR Raw Data/Compound 15 - Kopfgruppe [13C]CH3 - AW-23-184-cryo-OI/10/pdata/1/title
- NMR Data/NMR Raw Data/Compound 15 - Kopfgruppe [13C]CH3 - AW-23-184-cryo-OI/10/precom.output
- NMR Data/NMR Raw Data/Compound 15 - Kopfgruppe [13C]CH3 - AW-23-184-cryo-OI/10/prosol_History
- NMR Data/NMR Raw Data/Compound 15 - Kopfgruppe [13C]CH3 - AW-23-184-cryo-OI/10/pulseprogram
- NMR Data/NMR Raw Data/Compound 15 - Kopfgruppe [13C]CH3 - AW-23-184-cryo-OI/10/scon2
- NMR Data/NMR Raw Data/Compound 15 - Kopfgruppe [13C]CH3 - AW-23-184-cryo-OI/10/shimvalues
- NMR Data/NMR Raw Data/Compound 15 - Kopfgruppe [13C]CH3 - AW-23-184-cryo-OI/10/specpar
- NMR Data/NMR Raw Data/Compound 15 - Kopfgruppe [13C]CH3 - AW-23-184-cryo-OI/10/stanprogram10464
- NMR Data/NMR Raw Data/Compound 15 - Kopfgruppe [13C]CH3 - AW-23-184-cryo-OI/10/uxnmr.info
- NMR Data/NMR Raw Data/Compound 15 - Kopfgruppe [13C]CH3 - AW-23-184-cryo-OI/10/uxnmr.par
- NMR Data/NMR Raw Data/Compound 15 - Kopfgruppe [13C]CH3 - AW-23-184-cryo-OI/11/
- NMR Data/NMR Raw Data/Compound 15 - Kopfgruppe [13C]CH3 - AW-23-184-cryo-OI/11/acqu
- NMR Data/NMR Raw Data/Compound 15 - Kopfgruppe [13C]CH3 - AW-23-184-cryo-OI/11/acqus
- NMR Data/NMR Raw Data/Compound 15 - Kopfgruppe [13C]CH3 - AW-23-184-cryo-OI/11/audita.txt
- NMR Data/NMR Raw Data/Compound 15 - Kopfgruppe [13C]CH3 - AW-23-184-cryo-OI/11/cpdprg2
- NMR Data/NMR Raw Data/Compound 15 - Kopfgruppe [13C]CH3 - AW-23-184-cryo-OI/11/fid
- NMR Data/NMR Raw Data/Compound 15 - Kopfgruppe [13C]CH3 - AW-23-184-cryo-OI/11/format.temp
- NMR Data/NMR Raw Data/Compound 15 - Kopfgruppe [13C]CH3 - AW-23-184-cryo-OI/11/fq1list
- NMR Data/NMR Raw Data/Compound 15 - Kopfgruppe [13C]CH3 - AW-23-184-cryo-OI/11/pdata/
- NMR Data/NMR Raw Data/Compound 15 - Kopfgruppe [13C]CH3 - AW-23-184-cryo-OI/11/pdata/1/
- NMR Data/NMR Raw Data/Compound 15 - Kopfgruppe [13C]CH3 - AW-23-184-cryo-OI/11/pdata/1/outd
- NMR Data/NMR Raw Data/Compound 15 - Kopfgruppe [13C]CH3 - AW-23-184-cryo-OI/11/pdata/1/proc
- NMR Data/NMR Raw Data/Compound 15 - Kopfgruppe [13C]CH3 - AW-23-184-cryo-OI/11/pdata/1/procs
- NMR Data/NMR Raw Data/Compound 15 - Kopfgruppe [13C]CH3 - AW-23-184-cryo-OI/11/pdata/1/title
- NMR Data/NMR Raw Data/Compound 15 - Kopfgruppe [13C]CH3 - AW-23-184-cryo-OI/11/precom.output
- NMR Data/NMR Raw Data/Compound 15 - Kopfgruppe [13C]CH3 - AW-23-184-cryo-OI/11/prosol_History
- NMR Data/NMR Raw Data/Compound 15 - Kopfgruppe [13C]CH3 - AW-23-184-cryo-OI/11/pulseprogram
- NMR Data/NMR Raw Data/Compound 15 - Kopfgruppe [13C]CH3 - AW-23-184-cryo-OI/11/scon2
- NMR Data/NMR Raw Data/Compound 15 - Kopfgruppe [13C]CH3 - AW-23-184-cryo-OI/11/shimvalues
- NMR Data/NMR Raw Data/Compound 15 - Kopfgruppe [13C]CH3 - AW-23-184-cryo-OI/11/specpar
- NMR Data/NMR Raw Data/Compound 15 - Kopfgruppe [13C]CH3 - AW-23-184-cryo-OI/11/stanprogram10464
- NMR Data/NMR Raw Data/Compound 15 - Kopfgruppe [13C]CH3 - AW-23-184-cryo-OI/11/uxnmr.info
- NMR Data/NMR Raw Data/Compound 15 - Kopfgruppe [13C]CH3 - AW-23-184-cryo-OI/11/uxnmr.par
- NMR Data/NMR Raw Data/Compound 16 - Epoxyketon - AW-23-230-cryo/
- NMR Data/NMR Raw Data/Compound 16 - Epoxyketon - AW-23-230-cryo/10/
- NMR Data/NMR Raw Data/Compound 16 - Epoxyketon - AW-23-230-cryo/10/acqu
[truncated: 336 more entries]
