# Supplementary material for: Studies of α′,β′‐Epoxyketone Synthesis by Small‐Molecule Flavins and Flavoenzymes
Source: Angew Chem Int Ed Engl. 2025 Oct 14;64(47):e202512568. doi: 10.1002/anie.202512568 (PMC12624316; doi:10.1002/anie.202512568)
Supplement: Supplementary file 3 — Supporting Information [file ANIE-64-e202512568-s001.zip › NMR Data/NMR Raw Data/Compound 11 - Keton - AW-22-339-cryo/10/pdata/1/outd]

##TITLE= Parameter file, TopSpin 3.6.2
##JCAMPDX= 5.0
##DATATYPE= Parameter Values
##NPOINTS= 1	$$ modification sequence number
##ORIGIN= Bruker BioSpin GmbH
##OWNER= nmrsu
$$ 2023-12-04 12:51:20.872 +0100  nmrsu@DESKTOP-905HGCL
$$ C:/data/akstorch/nmr/AW-22-339-cryo/10/pdata/1/outd
$$ process C:\Bruker\TopSpin3.6.2\prog\mod\xwish3.exe
##$CURPLOT= <HP LaserJet P2050 Series PCL6>
##$CURPRIN= <$HP LaserJet P2050 Series PCL6>
##$DFORMAT= <normdp>
##$LAYOUT= <+/1D_H.xwp>
##$LFORMAT= <normlp>
##$PFORMAT= <normpl>
##END=
