# Supplementary material for: Studies of α′,β′‐Epoxyketone Synthesis by Small‐Molecule Flavins and Flavoenzymes
Source: Angew Chem Int Ed Engl. 2025 Oct 14;64(47):e202512568. doi: 10.1002/anie.202512568 (PMC12624316; doi:10.1002/anie.202512568)
Supplement: Supplementary file 3 — Supporting Information [file ANIE-64-e202512568-s001.zip › NMR Data/NMR Raw Data/Compound 12 - Flavin - AW-21-FE-10-C2F2-cryo/10/audita.txt]

##TITLE= Audit trail, TopSpin 3.6.2
##JCAMPDX= 5.01
##ORIGIN= Bruker BioSpin GmbH
##OWNER= nmrsu
$$ C:/data/akstorch/nmr/AW-21+FE-10-C2F2/10/audita.txt
##AUDIT TRAIL=  $$ (NUMBER, WHEN, WHO, WHERE, PROCESS, VERSION, WHAT)
(   1,<2021-04-16 12:28:34.602 +0200>,<nmrsu>,<DESKTOP-905HGCL>,<go4>,<TopSpin 3.6.2>,
      <created by zg
	started at 2021-04-16 12:25:56.976 +0200,
	POWCHK enabled, PULCHK disabled,
       configuration hash MD5:
       FC CE D8 16 4F 64 A0 59 7A AC 74 8F A8 43 9A 44
       data hash MD5: 64K
       98 BC 41 46 CD BD E0 44 84 2D A7 B8 76 43 38 EC>)
(   2,<2021-04-16 12:28:34.739 +0200>,<nmrsu>,<DESKTOP-905HGCL>,<audit>,<TopSpin 3.6.2>,
      <user comment:
       ICON-NMR User ID: akstorch
       data hash MD5: 64K
       98 BC 41 46 CD BD E0 44 84 2D A7 B8 76 43 38 EC>)
##END=

$$ hash MD5
$$ 5C 78 BF D5 8C F7 1C 75 27 FA 9F FD 13 8A A1 08
