# Supplementary material for: Studies of α′,β′‐Epoxyketone Synthesis by Small‐Molecule Flavins and Flavoenzymes
Source: Angew Chem Int Ed Engl. 2025 Oct 14;64(47):e202512568. doi: 10.1002/anie.202512568 (PMC12624316; doi:10.1002/anie.202512568)
Supplement: Supplementary file 3 — Supporting Information [file ANIE-64-e202512568-s001.zip › NMR Data/NMR Raw Data/Compound 12 - Flavin - AW-21-FE-10-C2F2-cryo/10/uxnmr.info]

CONFIGURATION INFORMATION
=========================

Path         : C:/Bruker/TopSpin3.6.2/conf/instr/spect/uxnmr.info
Date         : Thu Jan 21 06:56:01 2021
Release      : TopSpin 3.6.2
Installed in : C:/Bruker/TopSpin3.6.2
Host         : DESKTOP-905HGCL
OS           : Windows 7 (Vs 6.2)
CPU          : AMD Athlon(tm) X4 845 Quad Core Processor (4 cores at 3491 MHz)
User         : nmrsu
System       : Avance III 500 NMR spectrometer
1H-frequency : 500.36 MHz
Description  : Avance III 500
Bruker Order : 10014969
Configured in: DESKTOP-905HGCL:C:/Bruker/TopSpin3.6.2/conf/instr/spect

IPSO: connected to spectrometer subnet
- TCP/IP address = 149.236.99.252
 - IPSO type: 19"
- Tctrl : 1
- Fctrls: 3
- Gctrl1: without digital preemphasis
- Rctrl : none
- FREDs : none
- DPP : none

DRU1: AQS DRU-E Z102520/01982 ECL 06.01
- TCP/IP address = 149.236.99.89
- Firmware Version = 170619
- DRU1 controls AQS-Rack and HPPR/2

AQS: connected to 149.236.99.89:/dev/tty10
  _Slot_ SBSB _____________________Board_____________________
  Number Addr Type HW-VS FW-VS ID  ECL Name   Description
  -----------------------------------------------------------
     2   0x10 0x42   0x4    AW  R  4.4 REC-1  AQS RXAD600 Z102117/959 ECL 04.04
     3   0x34 0xc0   0x1        X  2.2 REF-1  REF-600 Reference Board for AQS Receiver
     4   0x24 0x19   0x8    AE  S  2.7 SGU-1  AQS SGU/2 600 Z103081/02012 ECL 02.07 FPGA-Vs=AF
     5   0x25 0x19   0x8    AE  S  2.7 SGU-2  AQS SGU/2 600 Z103081/02013 ECL 02.07 FPGA-Vs=AF
     6   0x26 0x19   0x8    AE  S  2.7 SGU-3  AQS SGU/2 600 Z103081/02014 ECL 02.07 FPGA-Vs=AF
    21   0x21 0xcf     0        P  1.0 PSD-1  PSD/3 Power Supply Distribution Board
    --   0x20 0xd1     0        B  3.2 MASTER AQS/3 Chassis
     1   0x20  0x7     0        B      MASTER AQS Rack Master
  Logical Receiver/SGU configuration:


Router: none installed


Transmitters at the spectrometer subnet:
----------------------------------------
BLA_W1345096_0589 W1345096/0589 ECL 2:
- TCP/IP address = 149.236.99.254
- Firmware VS    = 20120627
- Amplifier      = BLAXH2H300/100/150 E 200-600MHZ INR: W1345096/0589 ECL 2
- Router         = BLMMR32 RF AMPLIFIER MODULE: W1345204/0927 ECL 0
- Controller     = BLA CONTROL BOARD 6 2CH: W1522050/4853 ECL 05
- QNP-Accessory  : 1 X-input and 1 H-input
LTRX Z109889/00142 ECL 01.02:
- TCP/IP address = 149.236.99.20
- Amplifier      = BSMS/2 LOCK TRANSCEIVER 500: Z109889/00142 ECL 01.02

BSMS: BSMS/2 connected to ethernet
- TCP/IP address = 149.236.99.20
- ELCB firmware version = 20190521
- GAB current limits = 0.0/X, 0.0/Y, 10.0/Z (in A)
- SCB channels = 40
- Shim System = BOSS3-SB
- L-TRX = BSMS/2 LOCK TRANSCEIVER 500: Z109889/00142 ECL 01.02
- Lock: on L-TRX board

Bruker Automatic Changer: device connected to 149.236.99.252:/dev/tty04
- Capacity: 120 holders
- Firmware: 20040805
- use BACS air  = yes
- BACS sx delay = 10 s
- Sample Rail fast changer mode = no

Cryo Controller CRCO: device connected to 149.236.99.252:/dev/tty01

Eurotherm VTU: device connected to 149.236.99.252:/dev/tty05

Preamplifiers :
HPPR2: - HPPR/2 preamplifier connected to 149.236.99.89:/dev/tty10
    Type      : HPPR/2
    Controller: Cover/1 with Application firmware = AQ
                15 LEDs for tuning, 15 LEDs for matching
    Module  1 : 1H LNA
                PN=Z003461, SN=00907 from 20100514
    Module  2 : XBB19F 2HS
                PN=Z003505, SN=00915 from 20100527
    Module  3 : 2H
                PN=Z003472, SN=00848 from 20100601


Gradient Controller cable connections
--------------------------------------------------------------------
GCtrl1: connected to GAB in BSMS

RF cable connections (detected)
--------------------------------------------------------------------
SGU1 NORM output -> input 1 of transmitter 1 (BLAXH2H300/100/150 E 200-600MHZ BSMS/2 LOCK TRANSCEIVER 500 W1345096/0589 at TCP/IP 149.236.99.254)
SGU1 AUX  output -> open
SGU2 NORM output -> input 2 of transmitter 1 (BLAXH2H300/100/150 E 200-600MHZ BSMS/2 LOCK TRANSCEIVER 500 W1345096/0589 at TCP/IP 149.236.99.254)
SGU2 AUX  output -> TUNE signal input of HPPR
SGU3 NORM output -> open
SGU3 AUX  output -> input 4 of transmitter 1 (BLAXH2H300/100/150 E 200-600MHZ BSMS/2 LOCK TRANSCEIVER 500 W1345096/0589 at TCP/IP 149.236.99.254)

Blanking cable connections (detected)
--------------------------------------------------------------------
transmitter 1 = BLAXH2H300/100/150 E 200-600MHZ BSMS/2 LOCK TRANSCEIVER 500 W1345096/0589 at TCP/IP 149.236.99.254:
- amplifier 1H-100W uses blanking 2
- amplifier X-300W uses blanking 1
- amplifier 2H-150W needs no blanking

transmitter 2 = BSMS/2 LOCK TRANSCEIVER 500 Z109889/00142 at TCP/IP 149.236.99.20:
- amplifier 2H-5W needs no blanking


Switchbox (3 outputs: X / F / H) routing
--------------------------------------------------------------------
transmitter 1 = BLAXH2H300/100/150 E 200-600MHZ BSMS/2 LOCK TRANSCEIVER 500 W1345096/0589 at TCP/IP 149.236.99.254:
- amplifier X-300W at blanking 1 can be routed to switchbox output 1 = X and output 2 = F
- amplifier 1H-100W at blanking 2 can be routed to switchbox output 1 = X, output 2 = F and output 3 = H
- amplifier 2H-150W can be routed to switchbox output 5 (unknown)
