# Supplementary material for: Studies of α′,β′‐Epoxyketone Synthesis by Small‐Molecule Flavins and Flavoenzymes
Source: Angew Chem Int Ed Engl. 2025 Oct 14;64(47):e202512568. doi: 10.1002/anie.202512568 (PMC12624316; doi:10.1002/anie.202512568)
Supplement: Supplementary file 3 — Supporting Information [file ANIE-64-e202512568-s001.zip › NMR Data/NMR Raw Data/Compound 12 - Flavin - AW-21-FE-10-C2F2-cryo/11/audita.txt]

##TITLE= Audit trail, TopSpin 3.6.2
##JCAMPDX= 5.01
##ORIGIN= Bruker BioSpin GmbH
##OWNER= nmrsu
$$ C:/data/akstorch/nmr/AW-21+FE-10-C2F2/11/audita.txt
##AUDIT TRAIL=  $$ (NUMBER, WHEN, WHO, WHERE, PROCESS, VERSION, WHAT)
(   1,<2021-04-16 13:56:42.145 +0200>,<nmrsu>,<DESKTOP-905HGCL>,<go4>,<TopSpin 3.6.2>,
      <created by zg
	started at 2021-04-16 12:29:52.224 +0200,
	POWCHK enabled, PULCHK disabled,
       configuration hash MD5:
       FC CE D8 16 4F 64 A0 59 7A AC 74 8F A8 43 9A 44
       data hash MD5: 64K
       83 37 31 DC 8A 71 6A 91 CE 58 B7 77 91 00 34 F8>)
(   2,<2021-04-16 13:56:42.286 +0200>,<nmrsu>,<DESKTOP-905HGCL>,<audit>,<TopSpin 3.6.2>,
      <user comment:
       ICON-NMR User ID: akstorch
       data hash MD5: 64K
       83 37 31 DC 8A 71 6A 91 CE 58 B7 77 91 00 34 F8>)
##END=

$$ hash MD5
$$ 11 C7 DC EC 25 C4 BC 75 5F 45 BE 31 26 AB F9 56
