# Supplementary material for: Studies of α′,β′‐Epoxyketone Synthesis by Small‐Molecule Flavins and Flavoenzymes
Source: Angew Chem Int Ed Engl. 2025 Oct 14;64(47):e202512568. doi: 10.1002/anie.202512568 (PMC12624316; doi:10.1002/anie.202512568)
Supplement: Supplementary file 3 — Supporting Information [file ANIE-64-e202512568-s001.zip › NMR Data/NMR Raw Data/Compound 12 - Flavin - AW-21-FE-10-C2F2-cryo/11/shimvalues]

# Fri Apr 16 13:56:41 2021
#$$PROBEIDENTIFIER=Z124646_0001
#$$PROBENAME=CP QNP 500S2 F/P/C/SI-H-D-05 Z
#$$SHIMID=292722
#
# Active Shim Gradients
#
Z           		1755            
Z2          		4503            
Z3          		657             
Z4          		2485            
Z5          		20              
Z6          		5719            
Z7          		-3600           
Z8          		-23858          
X           		-11146          
XZ          		-4165           
XZ2         		-1689           
XZ3         		3363            
XZ4         		-692            
XZ5         		5980            
Y           		-8259           
YZ          		1701            
YZ2         		-2061           
YZ3         		404             
YZ4         		-243            
YZ5         		-10118          
XY          		-6572           
XYZ         		4273            
XYZ2        		2504            
XYZ3        		-591            
XYZ4        		-2603           
XYZ5        		0               
(X2-Y2)     		-123            
(X2-Y2)Z    		-3182           
(X2-Y2)Z2   		403             
(X2-Y2)Z3   		1896            
(X2-Y2)Z4   		-721            
(X2-Y2)Z5   		0               
X3          		6428            
X3Z         		4300            
Y3          		3359            
Y3Z         		487             
#
# Lock Parameter
#
FIELD		-8180.112
LOCKPHASE		95.800  
LOCKPOWER		-30.000 
LOCKGAIN		134.847 
LOCKDC		-75.000 
LOCKSHIFT		7.240   
LOOPGAIN		-12.000 
LOOPTIME		0.400   
LOOPFILTER		100.000 
#
IEEE64_VERSION_CODE 1
#
# Shim currents 
#
SHIM_SETTING [1 ]  464.83374172    
SHIM_SETTING [2 ]  14994.74596395  
SHIM_SETTING [3 ]  2885.03030319   
SHIM_SETTING [4 ]  -31308.63514776 
SHIM_SETTING [5 ]  13713.22042369  
SHIM_SETTING [6 ]  12218.37475001  
SHIM_SETTING [7 ]  -15396.52098140 
SHIM_SETTING [8 ]  -8777.31082166  
SHIM_SETTING [9 ]  1576.30988753   
SHIM_SETTING [10]  3038.62697475   
SHIM_SETTING [11]  0.00000000      
SHIM_SETTING [12]  2871.99000000   
SHIM_SETTING [13]  3846.08000000   
SHIM_SETTING [14]  1031.94300000   
SHIM_SETTING [15]  -11225.09279358 
SHIM_SETTING [16]  -13127.09379358 
SHIM_SETTING [17]  -13385.42200000 
SHIM_SETTING [18]  -5341.78200000  
SHIM_SETTING [19]  2324.44370206   
SHIM_SETTING [20]  -12913.13429794 
SHIM_SETTING [21]  -1791.78100000  
SHIM_SETTING [22]  1770.41200000   
SHIM_SETTING [23]  -3138.84100000  
SHIM_SETTING [24]  3744.89400000   
SHIM_SETTING [25]  513.11100000    
SHIM_SETTING [26]  -1857.21300000  
SHIM_SETTING [27]  5203.29400000   
SHIM_SETTING [28]  -11112.44400000 
SHIM_SETTING [29]  -4733.20800000  
SHIM_SETTING [30]  -5460.39200000  
SHIM_SETTING [31]  -8533.47000000  
SHIM_SETTING [32]  -8221.68800000  
SHIM_SETTING [33]  879.74600000    
SHIM_SETTING [34]  -6791.90600000  
SHIM_SETTING [35]  -2416.87900000  
SHIM_SETTING [36]  -9188.15200000  
SHIM_SETTING [37]  6061.86700000   
SHIM_SETTING [38]  -12999.90100000 
SHIM_SETTING [39]  -4835.74600000  
SHIM_SETTING [40]  0.00000000      
