# Supplementary material for: Studies of α′,β′‐Epoxyketone Synthesis by Small‐Molecule Flavins and Flavoenzymes
Source: Angew Chem Int Ed Engl. 2025 Oct 14;64(47):e202512568. doi: 10.1002/anie.202512568 (PMC12624316; doi:10.1002/anie.202512568)
Supplement: Supplementary file 3 — Supporting Information [file ANIE-64-e202512568-s001.zip › NMR Data/NMR Raw Data/Compound 14 - Ungesättigtes Keton - AW-23-229-cryo/11/audita.txt]

##TITLE= Audit trail, TopSpin 3.6.2
##JCAMPDX= 5.01
##ORIGIN= Bruker BioSpin GmbH
##OWNER= nmrsu
$$ C:/data/akstorch/nmr/AW-23-229-cryo/11/audita.txt
##AUDIT TRAIL=  $$ (NUMBER, WHEN, WHO, WHERE, PROCESS, VERSION, WHAT)
(   1,<2023-11-30 22:36:57.446 +0100>,<nmrsu>,<DESKTOP-905HGCL>,<go4>,<TopSpin 3.6.2>,
      <created by zg
	started at 2023-11-30 21:10:07.195 +0100,
	POWCHK enabled, PULCHK disabled,
       configuration hash MD5:
       D3 F6 9E 22 63 8D 3A 10 27 FB D4 83 24 1D 5E D5
       data hash MD5: 64K
       A3 08 6A E4 6E 62 D2 77 E0 95 8F DB E8 81 90 36>)
(   2,<2023-11-30 22:36:57.509 +0100>,<nmrsu>,<DESKTOP-905HGCL>,<audit>,<TopSpin 3.6.2>,
      <user comment:
       ICON-NMR User ID: akstorch
       data hash MD5: 64K
       A3 08 6A E4 6E 62 D2 77 E0 95 8F DB E8 81 90 36>)
##END=

$$ hash MD5
$$ 42 4D 63 59 97 E1 04 08 8D CE 55 84 24 ED DD 1B
