# Supplementary material for: Studies of α′,β′‐Epoxyketone Synthesis by Small‐Molecule Flavins and Flavoenzymes
Source: Angew Chem Int Ed Engl. 2025 Oct 14;64(47):e202512568. doi: 10.1002/anie.202512568 (PMC12624316; doi:10.1002/anie.202512568)
Supplement: Supplementary file 3 — Supporting Information [file ANIE-64-e202512568-s001.zip › NMR Data/NMR Raw Data/Compound 15 - Kopfgruppe CH3 - AW-23-349-C2-01/10/audita.txt]

##TITLE= Audit trail, TOPSPIN		Version 3.2
##JCAMPDX= 5.01
##ORIGIN= Bruker BioSpin GmbH
##OWNER= nmrsu
$$ C:/data/akstorch/nmr/AW-23-349-C2-01/10/audita.txt
##AUDIT TRAIL=  $$ (NUMBER, WHEN, WHO, WHERE, PROCESS, VERSION, WHAT)
(   1,<2023-11-13 12:53:15.856 +0100>,<nmrsu>,<AVHD500>,<go>,<TOPSPIN 3.2>,
      <created by zg
	started at 2023-11-13 12:51:47.700 +0100,
	POWCHK enabled, PULCHK disabled,
       configuration hash MD5:
       BF BA 2F 64 4A FF 05 F6 AB CE 05 B5 67 88 B6 81
       data hash MD5: 64K
       66 27 AC 15 C9 22 26 40 63 F1 E9 63 37 DB 15 0E>)
(   2,<2023-11-13 12:53:16.823 +0100>,<nmrsu>,<AVHD500>,<audit>,<TOPSPIN 3.2>,
      <user comment:
       ICON-NMR User ID: akstorch
       data hash MD5: 64K
       66 27 AC 15 C9 22 26 40 63 F1 E9 63 37 DB 15 0E>)
##END=

$$ hash MD5
$$ 7B A9 4C 1E 45 31 C2 75 F6 16 A8 51 56 99 E3 D6
