# Supplementary material for: Studies of α′,β′‐Epoxyketone Synthesis by Small‐Molecule Flavins and Flavoenzymes
Source: Angew Chem Int Ed Engl. 2025 Oct 14;64(47):e202512568. doi: 10.1002/anie.202512568 (PMC12624316; doi:10.1002/anie.202512568)
Supplement: Supplementary file 3 — Supporting Information [file ANIE-64-e202512568-s001.zip › NMR Data/NMR Raw Data/Compound 15 - Kopfgruppe CH3 - AW-23-349-C2-01/10/shimvalues]

# Mon Nov 13 12:53:16 2023
#$$PROBEID=2
#$$PROBEINFO=5 mm PABBI 1H/D-BB Z-GRD Z810701/0133
#$$PICSINFO=Z810701_0133_02.par
#$$SHIMID=292722
#
# Active Shim Gradients
#
Z           		-467            
Z2          		1824            
Z3          		2551            
Z4          		2448            
Z5          		-607            
Z6          		4197            
Z7          		90              
Z8          		10405           
X           		-35             
XZ          		969             
XZ2         		2098            
XZ3         		-3444           
XZ4         		-1728           
XZ5         		-29243          
Y           		2099            
YZ          		731             
YZ2         		3589            
YZ3         		-3033           
YZ4         		2609            
YZ5         		-15300          
XY          		-934            
XYZ         		-868            
XYZ2        		-2727           
XYZ3        		1657            
XYZ4        		4333            
XYZ5        		0               
(X2-Y2)     		-3406           
(X2-Y2)Z    		3414            
(X2-Y2)Z2   		-327            
(X2-Y2)Z3   		-185            
(X2-Y2)Z4   		3332            
(X2-Y2)Z5   		0               
X3          		-10241          
X3Z         		-5963           
Y3          		1971            
Y3Z         		-433            
#
# Lock Parameter
#
FIELD		5210.067
LOCKPHASE		327.000 
LOCKPOWER		-30.000 
LOCKGAIN		113.754 
LOCKDC		-75.000 
LOCKSHIFT		7.240   
LOOPGAIN		-12.000 
LOOPTIME		0.400   
LOOPFILTER		100.000 
#
IEEE64_VERSION_CODE 1
#
# Shim currents 
#
SHIM_SETTING [1 ]  39.81396856     
SHIM_SETTING [2 ]  -3638.02131430  
SHIM_SETTING [3 ]  1944.82747884   
SHIM_SETTING [4 ]  4506.51890027   
SHIM_SETTING [5 ]  -3562.84121319  
SHIM_SETTING [6 ]  -2789.19224771  
SHIM_SETTING [7 ]  18009.56601638  
SHIM_SETTING [8 ]  16257.89612395  
SHIM_SETTING [9 ]  3858.96442606   
SHIM_SETTING [10]  2825.66048952   
SHIM_SETTING [11]  0.00000000      
SHIM_SETTING [12]  2403.71400000   
SHIM_SETTING [13]  1538.19900000   
SHIM_SETTING [14]  -2074.73800000  
SHIM_SETTING [15]  -11279.06332569 
SHIM_SETTING [16]  13310.55567431  
SHIM_SETTING [17]  -2285.18600000  
SHIM_SETTING [18]  2962.61400000   
SHIM_SETTING [19]  -33489.36065500 
SHIM_SETTING [20]  29520.76434500  
SHIM_SETTING [21]  2293.54200000   
SHIM_SETTING [22]  -4261.13000000  
SHIM_SETTING [23]  -3975.00300000  
SHIM_SETTING [24]  -9021.54600000  
SHIM_SETTING [25]  1729.77200000   
SHIM_SETTING [26]  573.44000000    
SHIM_SETTING [27]  -7859.22000000  
SHIM_SETTING [28]  -250.29615596   
SHIM_SETTING [29]  4927.92000000   
SHIM_SETTING [30]  2000.90200000   
SHIM_SETTING [31]  -2862.42000000  
SHIM_SETTING [32]  14392.86684404  
SHIM_SETTING [33]  -963.60700000   
SHIM_SETTING [34]  -1676.23400000  
SHIM_SETTING [35]  -4929.59900000  
SHIM_SETTING [36]  -1609.76800000  
SHIM_SETTING [37]  19224.61445235  
SHIM_SETTING [38]  -15402.78154765 
SHIM_SETTING [39]  -2793.48800000  
SHIM_SETTING [40]  0.00000000      
