# Supplementary material for: Studies of α′,β′‐Epoxyketone Synthesis by Small‐Molecule Flavins and Flavoenzymes
Source: Angew Chem Int Ed Engl. 2025 Oct 14;64(47):e202512568. doi: 10.1002/anie.202512568 (PMC12624316; doi:10.1002/anie.202512568)
Supplement: Supplementary file 3 — Supporting Information [file ANIE-64-e202512568-s001.zip › NMR Data/NMR Raw Data/Compound 15 - Kopfgruppe [13C]CH3 - AW-23-184-cryo-OI/10/audita.txt]

##TITLE= Audit trail, TopSpin 3.6.2
##JCAMPDX= 5.01
##ORIGIN= Bruker BioSpin GmbH
##OWNER= nmrsu
$$ C:/data/akstorch/nmr/AW-23-184-cryo-OI/10/audita.txt
##AUDIT TRAIL=  $$ (NUMBER, WHEN, WHO, WHERE, PROCESS, VERSION, WHAT)
(   1,<2023-08-18 09:40:08.113 +0200>,<nmrsu>,<DESKTOP-905HGCL>,<go4>,<TopSpin 3.6.2>,
      <created by zg
	started at 2023-08-18 09:37:30.502 +0200,
	POWCHK enabled, PULCHK disabled,
       configuration hash MD5:
       48 8E 7F E3 EA 5E 8C DF FD 8B B7 0E A2 C8 49 71
       data hash MD5: 64K
       69 8C B1 EF A0 B5 B9 ED 9D 71 6F 51 75 F7 00 1A>)
(   2,<2023-08-18 09:40:08.289 +0200>,<nmrsu>,<DESKTOP-905HGCL>,<audit>,<TopSpin 3.6.2>,
      <user comment:
       ICON-NMR User ID: akstorch
       data hash MD5: 64K
       69 8C B1 EF A0 B5 B9 ED 9D 71 6F 51 75 F7 00 1A>)
##END=

$$ hash MD5
$$ 55 99 E6 37 64 46 DB 7A E8 14 E1 2F D1 C3 AE 8D
