# Supplementary material for: Studies of α′,β′‐Epoxyketone Synthesis by Small‐Molecule Flavins and Flavoenzymes
Source: Angew Chem Int Ed Engl. 2025 Oct 14;64(47):e202512568. doi: 10.1002/anie.202512568 (PMC12624316; doi:10.1002/anie.202512568)
Supplement: Supplementary file 3 — Supporting Information [file ANIE-64-e202512568-s001.zip › NMR Data/NMR Raw Data/Compound 15 - Kopfgruppe [13C]CH3 - AW-23-184-cryo-OI/11/acqus]

##TITLE= Parameter file, TopSpin 3.6.2
##JCAMPDX= 5.0
##DATATYPE= Parameter Values
##NPOINTS= 13	$$ modification sequence number
##ORIGIN= Bruker BioSpin GmbH
##OWNER= nmrsu
$$ 2023-08-18 11:07:53.029 +0200  nmrsu@DESKTOP-905HGCL
$$ C:/data/akstorch/nmr/AW-23-184-cryo-OI/11/acqus
$$ process C:\Bruker\TopSpin3.6.2\prog\mod\vtucntl.exe
##$ACQT0= -1.87639929280736
##$AMP= (0..31)
100 100 100 100 100 100 100 100 100 100 100 100 100 100 100 100 100 100
100 100 100 100 100 100 100 100 100 100 100 100 100 100
##$AMPCOIL= (0..19)
-1 0 0 0 0 0 0 0 0 0 0 0 0 0 0 0 0 0 0 0
##$ANAVPT= -1
##$AQSEQ= 0
##$AQ_mod= 3
##$AUNM= <au_zg_no_rga>
##$AUTOPOS= <7 >
##$BF1= 125.815622
##$BF2= 500.36
##$BF3= 125.815622
##$BF4= 125.815622
##$BF5= 125.815622
##$BF6= 125.815622
##$BF7= 125.815622
##$BF8= 125.815622
##$BWFAC= (0..63)
0 0 0 0 0 0 0 0 0 0 0 0 0 0 0 0 0 0 0 0 0 0 0 0 0 0 0 0 0 0 0 0 0 0 0 0
0 0 0 0 0 0 0 0 0 0 0 0 0 0 0 0 0 0 0 0 0 0 0 0 0 0 0 0
##$BYTORDA= 0
##$CAGPARS= (0..11)
0 0 0 0 0 0 0 0 0 0 0 0
##$CHEMSTR= <none>
##$CNST= (0..63)
1 1 145 1 1 1 1 1 1 1 1 1 1 1 1 1 1 1 1 1 1 1 1 1 1 1 1 1 1 1 1 1 1 1 1
1 1 1 1 1 1 1 1 1 1 1 1 1 1 1 1 1 1 1 1 1 1 1 1 1 1 1 1 1
##$CPDPRG= (0..8)
<> <> <waltz16> <> <mlev16> <mlev16> <mlev16> <mlev16> <mlev16>
##$D= (0..63)
0 4 0 0 0 0 0 0 0 0 0 0.03 0 0 0 0 0.0002 0 0 0 0 0 0 0 0 0 0 0 0 0 0 0
0 0 0 0 0 0 0 0 0 0 0 0 0 0 0 0 0 0 0 0 0 0 0 0 0 0 0 0 0 0 0 0
##$DATE= 1692349672
##$DE= 18
##$DECBNUC= <off>
##$DECIM= 608
##$DECNUC= <off>
##$DECSTAT= 4
##$DIGMOD= 1
##$DIGTYP= 12
##$DQDMODE= 0
##$DR= 21
##$DS= 4
##$DSPFIRM= 0
##$DSPFVS= 20
##$DTYPA= 0
##$EXP= <weC13CPD>
##$FCUCHAN= (0..9)
0 1 2 0 0 0 0 0 0 0
##$FL1= 83
##$FL2= 83
##$FL3= 83
##$FL4= 83
##$FN_INDIRECT= (0..7)
0 0 0 0 0 0 0 0
##$FOV= 20
##$FQ1LIST= <freqlist>
##$FQ2LIST= <freqlist>
##$FQ3LIST= <freqlist>
##$FQ4LIST= <freqlist>
##$FQ5LIST= <freqlist>
##$FQ6LIST= <freqlist>
##$FQ7LIST= <freqlist>
##$FQ8LIST= <freqlist>
##$FRQLO3= 1240850.78157999
##$FRQLO3N= 0
##$FS= (0..7)
83 83 83 83 83 83 83 83
##$FTLPGN= 0
##$FW= 250000
##$FnILOOP= 0
##$FnMODE= 0
##$FnTYPE= 0
##$GPNAM= (0..31)
<SMSQ10.100> <SMSQ10.100> <SMSQ10.100> <SMSQ10.100> <SMSQ10.100> <SMSQ10.100>
<SMSQ10.100> <SMSQ10.100> <SMSQ10.100> <SMSQ10.100> <SMSQ10.100> <SMSQ10.100>
<SMSQ10.100> <SMSQ10.100> <SMSQ10.100> <SMSQ10.100> <SMSQ10.100> <SMSQ10.100>
<SMSQ10.100> <SMSQ10.100> <SMSQ10.100> <SMSQ10.100> <SMSQ10.100> <SMSQ10.100>
<SMSQ10.100> <SMSQ10.100> <SMSQ10.100> <SMSQ10.100> <SMSQ10.100> <SMSQ10.100>
<SMSQ10.100> <SMSQ10.100>
##$GPX= (0..31)
0 0 0 0 0 0 0 0 0 0 0 0 0 0 0 0 0 0 0 0 0 0 0 0 0 0 0 0 0 0 0 0
##$GPY= (0..31)
0 0 0 0 0 0 0 0 0 0 0 0 0 0 0 0 0 0 0 0 0 0 0 0 0 0 0 0 0 0 0 0
##$GPZ= (0..31)
0 0 0 0 0 0 0 0 0 0 0 0 0 0 0 0 0 0 0 0 0 0 0 0 0 0 0 0 0 0 0 0
##$GRDPROG= <>
##$GRPDLY= 67.9837646484375
##$HDDUTY= 20
##$HDRATE= 1
##$HGAIN= (0..3)
0 0 0 0
##$HL1= 3
##$HL2= 83
##$HL3= 83
##$HL4= 83
##$HOLDER= 7
##$HPMOD= (0..7)
0 0 0 0 0 0 0 0
##$HPPRGN= 0
##$IN= (0..63)
0 0 0 0 0 0 0 0 0 0 0 0 0 0 0 0 0 0 0 0 0 0 0 0 0 0 0 0 0 0 0 0 0 0 0 0
0 0 0 0 0 0 0 0 0 0 0 0 0 0 0 0 0 0 0 0 0 0 0 0 0 0 0 0
##$INF= (0..7)
0 0 0 0 0 0 0 0
##$INP= (0..63)
0 0 0 0 0 0 0 0 0 0 0 0 0 0 0 0 0 0 0 0 0 0 0 0 0 0 0 0 0 0 0 0 0 0 0 0
0 0 0 0 0 0 0 0 0 0 0 0 0 0 0 0 0 0 0 0 0 0 0 0 0 0 0 0
##$INSTRUM= <spect>
##$INTEGFAC= (0..63)
0 0 0 0 0 0 0 0 0 0 0 0 0 0 0 0 0 0 0 0 0 0 0 0 0 0 0 0 0 0 0 0 0 0 0 0
0 0 0 0 0 0 0 0 0 0 0 0 0 0 0 0 0 0 0 0 0 0 0 0 0 0 0 0
##$L= (0..31)
1 1 1 1 1 1 1 1 1 1 1 1 1 1 1 1 1 1 1 1 1 1 1 1 1 1 1 1 1 1 1 1
##$LFILTER= 100
##$LGAIN= -12
##$LINPSTP= 0
##$LOCKED= yes
##$LOCKFLD= -8241
##$LOCKGN= 140.531341552734
##$LOCKPOW= -30
##$LOCKPPM= 7.23999977111816
##$LOCNUC= <2H>
##$LOCPHAS= 99.8
##$LOCSHFT= yes
##$LOCSW= 0
##$LTIME= 0.400000005960464
##$MASR= 4200
##$MASRLST= <masrlst>
##$MULEXPNO= (0..15)
0 0 0 0 0 0 0 0 0 0 0 0 0 0 0 0
##$NBL= 1
##$NC= -5
##$NLOGCH= 1
##$NOVFLW= 0
##$NS= 1024
##$NUC1= <13C>
##$NUC2= <1H>
##$NUC3= <off>
##$NUC4= <off>
##$NUC5= <off>
##$NUC6= <off>
##$NUC7= <off>
##$NUC8= <off>
##$NUCLEUS= <off>
##$NUSLIST= <automatic>
##$NusAMOUNT= 25
##$NusFPNZ= no
##$NusJSP= 0
##$NusSEED= 54321
##$NusSPTYPE= 0
##$NusT2= 1
##$NusTD= 0
##$O1= 13839.71842
##$O2= 2001.44000007185
##$O3= 12581.0414144638
##$O4= 12581.0414144638
##$O5= 12581.0414144638
##$O6= 12581.0414144638
##$O7= 12581.0414144638
##$O8= 12581.0414144638
##$OVERFLW= 0
##$P= (0..63)
3.666667 11 22 13.5 27 16.5 25 50 420 30 60 40000 40000 2000 0 0 1000 2000
500 600 2500 0 0 0 1000 0 500 11 0 2000 0 0 4440 0 0 0 80000 0 0 2040 4000
0 0 10000 888 0 40000 1260 2400 0 40000 0 0 0 0 0 0 0 0 0 0 0 0 1680
##$PACOIL= (0..15)
2 1 3 0 0 0 0 0 0 0 0 0 0 0 0 0
##$PAPS= 2
##$PARMODE= 0
##$PCPD= (0..9)
100 70 80 100 100 100 100 100 100 100
##$PEXSEL= (0..9)
1 1 1 1 1 1 1 1 1 1
##$PHCOR= (0..31)
0 0 0 0 0 0 0 0 0 0 0 0 0 0 0 0 0 0 0 0 0 0 0 0 0 0 0 0 0 0 0 0
##$PHLIST= <>
##$PHP= 2
##$PH_ref= 0
##$PL= (0..63)
120 120 120 120 120 120 120 120 120 120 120 120 120 120 120 120 120 120
120 120 120 120 120 120 120 120 120 120 120 120 120 120 120 120 120 120
120 120 120 120 120 120 120 120 120 120 120 120 120 120 120 120 120 120
120 120 120 120 120 120 120 120 120 120
##$PLSTEP= 0.1
##$PLSTRT= -6
##$PLW= (0..63)
0 66 10.7 0 0 0 0 0 0 0 12.778 0.5111 0.3047 0.15326 0 2.1668 0 0 66 1.6298
0 7.8003e-005 0 0 0.001248 0 0.076175 0 0 12.778 0.3047 1.2188 0 0 0 0
0 0 0 0 0 0 0 0 0 0 0 0 0 0 0 0 0 0 0 0 0 0 0 0 0 0 0 0
##$PLWMAX= (0..7)
315.22 122.9 0 0 0 0 0 0
##$PQPHASE= 0
##$PQSCALE= 1
##$PR= 4
##$PRECHAN= (0..15)
-1 1 -1 0 -1 2 -1 -1 -1 -1 -1 -1 -1 -1 -1 -1
##$PRGAIN= 0
##$PROBHD= <Z124646_0001 (CP QNP 500S2 F/P/C/SI-H-D-05 Z)>
##$PROBINPUTS= (0..15)
<19F/31P/13C/29Si> <1H> <2H> <> <> <> <> <> <> <> <> <> <> <> <> <>
##$PULPROG= <zgpg30>
##$PW= 0
##$PYNM= <acqu.py>
##$ProjAngle= 0
##$QNP= 1
##$RD= 0
##$RECCHAN= (0..15)
0 1 0 0 0 0 0 0 0 0 0 0 0 0 0 0
##$RECPH= 0
##$RECPRE= (0..15)
-1 1 -1 -1 -1 -1 -1 -1 -1 -1 -1 -1 -1 -1 -1 -1
##$RECPRFX= (0..15)
-1 -1 -1 -1 -1 -1 -1 -1 -1 -1 -1 -1 -1 -1 -1 -1
##$RECSEL= (0..15)
0 1 0 0 0 0 0 0 0 0 0 0 0 0 0 0
##$RG= 322
##$RO= 0
##$RSEL= (0..15)
0 1 2 0 0 0 0 0 0 0 0 0 0 0 0 0
##$S= (0..7)
83 25 26 83 26 83 83 83
##$SELREC= (0..9)
0 0 0 0 0 0 0 0 0 0
##$SFO1= 125.82946171842
##$SFO2= 500.36200144
##$SFO3= 125.828203041414
##$SFO4= 125.828203041414
##$SFO5= 125.828203041414
##$SFO6= 125.828203041414
##$SFO7= 125.828203041414
##$SFO8= 125.828203041414
##$SOLVENT= <CDCl3>
##$SOLVOLD= <off>
##$SP= (0..63)
120 120 120 120 120 120 120 120 120 120 120 120 120 120 120 120 120 120
120 120 120 120 120 120 120 120 120 120 120 120 120 120 120 120 120 120
120 120 120 120 120 120 120 120 120 120 120 120 120 120 120 120 120 120
120 120 120 120 120 120 120 120 120 120
##$SPECTR= 0
##$SPINCNT= 0
##$SPNAM= (0..63)
<> <Q5.1000> <Q3_surbop.1> <0.0> <Eburp2tr.1000> <Crp60comp.4> <Crp60,0.5,20.1>
<Sinc1.1000> <Crp60,0.5,20.1> <> <Crp60comp.4> <Crp60comp.4> <> <> <Eburp2.1000>
<> <> <> <0.0> <Q5tr_sebop.1> <Q5tr_sebop.1> <Q5tr_sebop.1> <Q5tr_sebop.1>
<> <> <> <Gaus1_180r.1000> <> <> <Q5tr.1000> <Q3_surbop.1> <Reburp.1000>
<Q3.1000> <> <Q3_surbop.1> <Q3_surbop.1> <Q5.1000> <> <> <> <Q3_surbop.1>
<Crp60,0.5,20.1> <> <> <> <> <> <> <> <> <> <> <> <> <> <> <> <> <> <>
<> <> <> <>
##$SPOAL= (0..63)
0.5 1 0.5 0.5 0 0.5 0.5 0.5 0.5 0.5 0.5 0.5 0.5 0.5 1 0.5 0.5 0.5 0.5 0
0 0 0 0.5 0.5 0.5 0.5 0.5 0.5 0 0.5 0.5 0.5 0.5 0.5 0.5 1 0.5 0.5 0.5 0.5
0.5 0.5 0.5 0.5 0.5 0.5 0.5 0.5 0.5 0.5 0.5 0.5 0.5 0.5 0.5 0.5 0.5 0.5
0.5 0.5 0.5 0.5 0.5
##$SPOFFS= (0..63)
0 0 0 0 0 0 0 0 0 0 0 0 0 0 0 0 0 0 0 0 0 0 0 0 0 0 0 0 0 0 0 0 0 0 0 0
0 0 0 0 0 0 0 0 0 0 0 0 0 0 0 0 0 0 0 0 0 0 0 0 0 0 0 0
##$SPPEX= (0..63)
0 0 0 0 0 0 0 0 0 0 0 0 0 0 0 0 0 0 0 0 0 0 0 0 0 0 0 0 0 0 0 0 0 0 0 0
0 0 0 0 0 0 0 0 0 0 0 0 0 0 0 0 0 0 0 0 0 0 0 0 0 0 0 0
##$SPW= (0..63)
0 0.0016798 0.0013753 0 0.12581 12.202 0 0.005623 12.202 0 12.202 12.202
0 0 0.12581 0 0 0 0 16.51239 25.66797 11.98512 64.63478 0 0 0 7.195e-006
0 0 0.13634 2.7906 0.43389 0.0033994 0 1.3861 0.0013753 0.46661 0 0 0 0.0013753
12.202 0 0 0 0 0 0 0 0 0 0 0 0 0 0 0 0 0 0 0 0 0 0
##$SUBNAM= (0..9)
<> <> <> <> <> <> <> <> <> <>
##$SW= 261.423170638025
##$SWIBOX= (0..19)
0 1 3 0 0 0 0 0 0 0 0 0 0 0 0 0 0 0 0 0
##$SW_h= 32894.7368421053
##$SWfinal= 0
##$SigLockShift= 0
##$TD= 65536
##$TD0= 1
##$TD_INDIRECT= (0..7)
0 0 0 0 0 0 0 0
##$TDav= 1
##$TE= 300
##$TE1= 300
##$TE2= 300
##$TE3= 300
##$TE4= 300
##$TEG= 300
##$TE_MAGNET= 0
##$TE_PIDX= 0
##$TE_STAB= (0..9)
0 0 0 0 0 0 0 0 0 0
##$TL= (0..7)
0 120 120 120 120 120 120 120
##$TOTROT= (0..63)
0 0 0 0 0 0 0 0 0 0 0 0 0 0 0 0 0 0 0 0 0 0 0 0 0 0 0 0 0 0 0 0 0 0 0 0
0 0 0 0 0 0 0 0 0 0 0 0 0 0 0 0 0 0 0 0 0 0 0 0 0 0 0 0
##$TUBE_TYPE= <>
##$USERA1= <>
##$USERA2= <>
##$USERA3= <>
##$USERA4= <>
##$USERA5= <>
##$V9= 5
##$VALIDCODE= -1
##$VALIST= <>
##$VCLIST= <>
##$VDLIST= <>
##$VPLIST= <>
##$VTLIST= <>
##$WBST= 1024
##$WBSW= 4
##$XGAIN= (0..3)
0 0 0 0
##$XL= 0
##$YL= 0
##$YMAX_a= 2795723
##$YMIN_a= -2880161
##$ZGOPTNS= <>
##$ZL1= 120
##$ZL2= 120
##$ZL3= 120
##$ZL4= 120
##$scaledByNS= no
##$scaledByRG= no
##END=
