# Supplementary material for: Studies of α′,β′‐Epoxyketone Synthesis by Small‐Molecule Flavins and Flavoenzymes
Source: Angew Chem Int Ed Engl. 2025 Oct 14;64(47):e202512568. doi: 10.1002/anie.202512568 (PMC12624316; doi:10.1002/anie.202512568)
Supplement: Supplementary file 3 — Supporting Information [file ANIE-64-e202512568-s001.zip › NMR Data/NMR Raw Data/Compound 15 - Kopfgruppe [13C]CH3 - AW-23-184-cryo-OI/11/shimvalues]

# Fri Aug 18 11:07:52 2023
#$$PROBEIDENTIFIER=Z124646_0001
#$$PROBENAME=CP QNP 500S2 F/P/C/SI-H-D-05 Z
#$$SHIMID=292722
#
# Active Shim Gradients
#
Z           		1527            
Z2          		4499            
Z3          		531             
Z4          		1982            
Z5          		-888            
Z6          		-633            
Z7          		-3600           
Z8          		0               
X           		-11231          
XZ          		-3869           
XZ2         		-1708           
XZ3         		2252            
XZ4         		180             
XZ5         		15478           
Y           		-8325           
YZ          		1674            
YZ2         		-1728           
YZ3         		1126            
YZ4         		-1748           
YZ5         		-20767          
XY          		-6410           
XYZ         		4632            
XYZ2        		2382            
XYZ3        		-1590           
XYZ4        		-3558           
XYZ5        		0               
(X2-Y2)     		-183            
(X2-Y2)Z    		-3067           
(X2-Y2)Z2   		113             
(X2-Y2)Z3   		1794            
(X2-Y2)Z4   		-636            
(X2-Y2)Z5   		0               
X3          		4131            
X3Z         		5447            
Y3          		3534            
Y3Z         		630             
#
# Lock Parameter
#
FIELD		-8241.373
LOCKPHASE		99.800  
LOCKPOWER		-30.000 
LOCKGAIN		140.531 
LOCKDC		-75.000 
LOCKSHIFT		7.240   
LOOPGAIN		-12.000 
LOOPTIME		0.400   
LOOPFILTER		100.000 
#
IEEE64_VERSION_CODE 1
#
# Shim currents 
#
SHIM_SETTING [1 ]  317.61809197    
SHIM_SETTING [2 ]  4919.12891052   
SHIM_SETTING [3 ]  1958.62324661   
SHIM_SETTING [4 ]  -862.57143078   
SHIM_SETTING [5 ]  300.61945930    
SHIM_SETTING [6 ]  677.56288525    
SHIM_SETTING [7 ]  -739.55080921   
SHIM_SETTING [8 ]  7321.30092538   
SHIM_SETTING [9 ]  484.00951539    
SHIM_SETTING [10]  2610.64217523   
SHIM_SETTING [11]  0.00000000      
SHIM_SETTING [12]  2904.33200000   
SHIM_SETTING [13]  4163.65200000   
SHIM_SETTING [14]  -638.30700000   
SHIM_SETTING [15]  -8202.20894954  
SHIM_SETTING [16]  -15280.66294954 
SHIM_SETTING [17]  -10955.07100000 
SHIM_SETTING [18]  -9660.31800000  
SHIM_SETTING [19]  11726.26315441  
SHIM_SETTING [20]  -21041.52684559 
SHIM_SETTING [21]  -2042.58700000  
SHIM_SETTING [22]  1441.33700000   
SHIM_SETTING [23]  -2927.28800000  
SHIM_SETTING [24]  3666.32300000   
SHIM_SETTING [25]  550.13200000    
SHIM_SETTING [26]  -1667.54800000  
SHIM_SETTING [27]  4645.63400000   
SHIM_SETTING [28]  -14824.50877982 
SHIM_SETTING [29]  -6243.38200000  
SHIM_SETTING [30]  -5133.79800000  
SHIM_SETTING [31]  -10425.07500000 
SHIM_SETTING [32]  -5792.95777982  
SHIM_SETTING [33]  41.62000000     
SHIM_SETTING [34]  -6873.88300000  
SHIM_SETTING [35]  -326.01900000   
SHIM_SETTING [36]  -8867.41400000  
SHIM_SETTING [37]  14914.49426176  
SHIM_SETTING [38]  -24434.86073824 
SHIM_SETTING [39]  -498.08100000   
SHIM_SETTING [40]  0.00000000      
